# Supplementary material for: The differential immune responses to COVID-19 in peripheral and lung revealed by single-cell RNA sequencing
Source: Cell Discov. 2020 Oct 20;6:73. doi: 10.1038/s41421-020-00225-2 (PMC7574992; doi:10.1038/s41421-020-00225-2)
Supplement: Supplementary file 2 — Supplementary Tables [file 41421_2020_225_MOESM2_ESM.xlsx]

## Sheet: Supplementary Table S1
Supplementary Table S1. Clinical data of the enrolled COVID-19 patients and healthy controls examined by scRNA-seq
Sample NO.	S1	S2	S3	S4	S5	S6	S7	S8	M1	M2	M3	M4	M5	H1	H2	H3
Severity	severe	severe	severe	severe	severe	severe	severe	severe	mild	mild	mild	mild	mild	HC	HC	HC
Age	73	46	67	65	62	57	63	66	35	36	42	49	32	66	36	31
Gender	Male	Male	Male	Female	Male	Female	Male	Male	Male	Male	Male	Female	Female	Female	Female	Male
Wuhan exposure history	Yes	Yes	Yes	Yes	Yes	Yes	Yes	Yes	Yes	Yes	Yes	Yes	Yes	NO	NO	NO
Symptom onset day	2020-01-20	2020-01-21	2020-01-17	2020-01-04	2020-01-11	2020-01-21	2020-01-08	2020-01-03	2020-01-09	2020-01-09	2020-01-18	2020-01-22	2020-01-21
First symptom	Fever	Fever/Cough	Fever/diarrhea	Fever/Cough	Fever/Cough	Cough	Fever/Cough	Fever	Cough	Cough	Fever/Cough	Fever/Cough	Fever
Hospitalization date	2020-01-22	2020-01-22	2020-01-22	2020-01-20	2020-01-15	2020-01-23	2020-01-15	2020-01-11	2020-01-15	2020-01-16	2020-01-21	2020-01-23	2020-01-23
Chronic basic disease	none	none	Bronchitis	diabetes	none	none	COPD	hyperpression	none	none	None	None
Influenza A virus	-	-	-	-	-	-	-	-	-	-	-	-	-	-	-	-
nfluenza B virus	-	-	-	-	-	-	-	-	-	-	-	-	-	-	-	-
Respiratory syncytial virus	-	-	-	-	-	-	-	-	-	-	-	-	-	-	-	-
Adenovirus	-	-	-	-	-	-	-	-	-	-	-	-	-	-	-	-
Interferon atomization	2020-01-22	2020-01-22	2020-01-22	2020-01-20	2020-01-16	2020-01-23	2020-01-15	2020-01-14	2020-01-18	2020-01-16	2020-01-21	2020-01-23	2020-01-24
Ribavirin	2020-01-22	2020-01-23	no	2020-01-20	2020-01-15	-	2020-01-15	2020-01-14	2020-01-18	2020-01-16	2020-01-21	2020-01-23	-
Methylprednisolone	-	-	+	+	-	+		+	-	-	-	-	-
CT finding	Bilateral pneumonia	Unilateral pneumonia	Bilateral pneumonia	Unilateral pneumonia	Bilateral pneumonia	Bilateral pneumonia	Bilateral pneumonia	Bilaeral pneumonia	Bilateral pneumonia	Bilateral pneumonia	Bilaeral pneumonia	Bilaeral pneumonia	Unilateral pneumonia
PBMC sampling date	2020-02-02	2020-02-02	2020-01-28	2020-01-28	2020-01-30	2020-01-29	2020-01-29	2020-01-31	2020-01-29	2020-01-22	2020-01-23	2020-01-28	2020-01-28
Outcome-Time	Cure/2020/2/20	Cure/2020/3/8	Cure/2020/3/20	Cure/2020/3/9	Cure/2020/2/27	Cure/2020/3/7	Dead/2020/2/16	Dead/2020/2/16	Cure/2020/2/3	Cure/2020/1/27	Cure/2020/2/3	Cure/2020/2/8	Cure/2020/2/9
Ct value (sampling data)	27.7	31	36.4	Negative	34	33	27	Negative	Negative	Negative	Negative	Negative	36	-	-	-
IL6 (pg/ml)	35.54	17.99	36.14	14.61	69.18	22.87	225.3	353.2	4.43	1.92	18.33	35.2	4.59
CRP (pg/ml)	6.94	50.63	112.78	2.4	88.88	7.86	33.11	189.23	6.75	1.31	12.75	60.01	8.63
WBC(109/L)	5.75	12.42	11.47	9.59	7.13	32.04	11.47	7.24	5.38		4.13	5.67	4.55
NEUT(109/L)	5.49	11.5	10.52	8.62	5.45	29.19	10.11	5.56	2.64		2.58	3.77	3.02
LYMPH(109/L)	0.16	0.33	0.46	0.59	0.82	1.45	0.88	0.78	2.14		1.09	1.19	1.09
MONO(109/L)	0.1	0.58	0.47	0.37	0.79	1.39	0.45	0.18	0.44		0.46	0.59	0.31
NEUT/LYMPH	34.3125	34.8485	22.8696	14.6102	6.64634	20.131	11.4886	7.12821	1.23364		2.36697	3.16807	2.77064
CD3 (cells/ul)	66	92	141	201	427	744	268	629	1782		527	1258	1261
CD4 (cells/ul)	59	58	93	149	354	563	181	495	1141		301	684	671
CD8 (cells/ul)	5	30	37	45	66	166	80	128	566		204	420	565

## Sheet: Supplementary Table S2 legend
This DEGs list is related to Fig. 2D
Field	Explanation
GeneName	Gene name
avg_logFC	natural logarithm of expression fold change (logarithmic scale to base e)
p_val_adj	Benjamini-Hochberg adjusted p-values (Multiple comparisons adjustement)
MH	Mild patients vs Healthy controls
SH	Severe patients vs Healthy controls

## Sheet: Supplementary Table S2
p_val	avg_logFC	pct.1	pct.2	p_val_adj	gene	compare	Type
0	-0.35898218820231	1	1	0	RPLP1	MH	down regulation
0	-0.380141570767687	0.995	1	0	TPT1	MH	down regulation
0	-0.386164348775976	0.998	1	0	RPS8	MH	down regulation
0	-0.415620296450253	0.99	1	0	RPL26	MH	down regulation
0	-0.459705080054743	0.996	1	0	MT-CO1	MH	down regulation
0	-0.491170641414983	0.995	1	0	MT-CO3	MH	down regulation
0	-0.535414883059389	0.937	0.997	0	MT-CYB	MH	down regulation
0	-0.547048912696074	0.901	0.991	0	RPL17	MH	down regulation
0	-0.579989832024827	0.983	0.999	0	MT-ATP6	MH	down regulation
0	-0.669878766286836	0.527	0.881	0	EEF1G	MH	down regulation
0	-0.800173042039264	0.396	0.776	0	ATP2B1-AS1	MH	down regulation
0	-0.856825423409759	0.277	0.647	0	IER3	MH	down regulation
0	-0.878990423216837	0.838	0.971	0	IER2	MH	down regulation
0	-1.05083048472264	0.046	0.36	0	CXCL8	MH	down regulation
0	-1.11091009583148	0.597	0.819	0	CRIP1	MH	down regulation
0	-1.13873606018513	0.097	0.451	0	IL1B	MH	down regulation
0	-1.26020474492899	0.506	0.878	0	JUN	MH	down regulation
0	-1.6136782014242	0.031	0.467	0	CCL3L1	MH	down regulation
0	-2.09719031737647	0.061	0.556	0	CCL3	MH	down regulation
5.16758080954735e-319	-1.34057062819846	0.004	0.222	1.13629934421137e-314	CCL4L2	MH	down regulation
1.55153487418244e-311	-0.377711496058295	0.998	1	3.41167003483976e-307	EEF1A1	MH	down regulation
1.83415619826855e-305	-0.706099266821152	0.168	0.536	4.03312606437271e-301	CD83	MH	down regulation
7.16367280222035e-291	-0.432614101990781	0.968	0.999	1.57522001248023e-286	MT-ND3	MH	down regulation
1.244126609543e-290	-0.406477239146311	0.979	0.999	2.73571000172411e-286	MT-ND4	MH	down regulation
1.51754998769435e-287	-0.557951838239689	0.731	0.909	3.3369406679411e-283	BTG1	MH	down regulation
3.28827462083899e-287	-0.80472287046934	0.346	0.715	7.23058706376286e-283	RETN	MH	down regulation
1.96770464075087e-285	-0.483059673248449	0.866	0.956	4.32678573454708e-281	EEF2	MH	down regulation
1.14689351493091e-284	-0.409300154020904	0.97	0.996	2.52190414998158e-280	RPS4X	MH	down regulation
8.00657201849578e-283	-1.38390246940572	0.012	0.235	1.76056512114704e-278	CCL4	MH	down regulation
2.49760876949167e-273	-0.326058641594334	0.998	1	5.49199192323523e-269	MT-ND1	MH	down regulation
3.87998288153475e-268	-0.305285699154225	0.996	1	8.53169435820677e-264	RPL13	MH	down regulation
1.94997863633053e-266	-0.70997754255697	0.54	0.785	4.2878080234272e-262	NFKBIZ	MH	down regulation
1.10374413520742e-262	-0.267641854944196	0.998	1	2.4270229789076e-258	RPS14	MH	down regulation
9.19259393395169e-261	-0.44351107950353	0.911	0.984	2.02135948013664e-256	RPL3	MH	down regulation
4.47982520065811e-243	-0.421494631007048	0.946	0.987	9.85068763372713e-239	RPLP0	MH	down regulation
3.88756591255581e-225	-0.499569874188733	0.931	0.993	8.54836868511896e-221	DUSP1	MH	down regulation
1.23132716097089e-221	-0.309053015062841	0.975	0.996	2.70756529425888e-217	RPS16	MH	down regulation
8.34581260163612e-220	-0.367190737963123	0.964	0.993	1.83516073297377e-215	RPS6	MH	down regulation
9.93145174153057e-220	-0.329302386657739	0.981	0.998	2.18382692344516e-215	RPS3A	MH	down regulation
3.59059648120808e-217	-0.470574869532327	0.787	0.936	7.89536260252846e-213	PNRC1	MH	down regulation
6.02157567667334e-216	-0.280144227098963	0.992	0.998	1.3240842755437e-211	RPS23	MH	down regulation
5.11183011373622e-214	-0.663568828104856	0.204	0.497	1.12404032370946e-209	RHOB	MH	down regulation
4.00924530758081e-203	-0.468575220496761	0.59	0.822	8.81592950683945e-199	EIF3L	MH	down regulation
6.24874672219567e-202	-0.615246909502421	0.511	0.8	1.37403691674361e-197	FOSB	MH	down regulation
2.24725525788027e-197	-0.279661422332088	0.997	1	4.94148958655293e-193	RPL10	MH	down regulation
2.56850015335487e-195	-0.327549115059022	0.962	0.988	5.64787498721203e-191	RPL13A	MH	down regulation
1.86172954882157e-194	-0.365884126182521	0.859	0.979	4.09375710490375e-190	LSP1	MH	down regulation
5.20206722054172e-194	-0.655602510423614	0.096	0.331	1.14388256112492e-189	TNF	MH	down regulation
4.68085548774655e-193	-0.410507804527575	0.812	0.942	1.02927331320059e-188	EEF1B2	MH	down regulation
1.67567825724551e-190	-0.321465440447037	0.969	0.993	3.68464891985715e-186	RPL15	MH	down regulation
7.09519251664521e-189	-0.587460640226434	0.335	0.642	1.56016188248511e-184	HLA-DQB1	MH	down regulation
7.77104018669257e-186	-0.512290402940195	0.128	0.4	1.70877402665183e-181	PTCH2	MH	down regulation
5.2668922511993e-180	-0.635263911944638	0.409	0.697	1.15813693711621e-175	RGS2	MH	down regulation
5.99953655718118e-179	-1.21711381608024	0.165	0.355	1.31923809355857e-174	G0S2	MH	down regulation
7.1786759339294e-176	-0.343814171937685	0.935	0.986	1.57851905111174e-171	RPL5	MH	down regulation
3.0409785704723e-175	-0.629847000924236	0.949	0.974	6.68680777861153e-171	NFKBIA	MH	down regulation
4.73460837119474e-168	-0.283675175948868	0.97	0.994	1.04109303474201e-163	RACK1	MH	down regulation
6.17888201755456e-164	-0.528655056046545	0.613	0.819	1.35867436684007e-159	SOD2	MH	down regulation
7.63084099734667e-164	-0.335230252541871	0.908	0.969	1.67794562690656e-159	RPL4	MH	down regulation
2.19490531018743e-163	-0.275549375098233	0.709	0.944	4.82637728657115e-159	RNASEK	MH	down regulation
9.18308781690523e-163	-0.285054503557775	0.952	0.99	2.01926918005929e-158	PABPC1	MH	down regulation
1.86098927760367e-153	-0.574408070425114	0.056	0.244	4.09212932252272e-149	AL355075.4	MH	down regulation
5.80744090534575e-153	-0.320295630724158	0.919	0.984	1.27699818067648e-148	ACTG1	MH	down regulation
9.28328085516189e-152	-0.345722948725356	0.8	0.926	2.04130062724155e-147	PCBP2	MH	down regulation
1.77996045050369e-151	-0.502184062188611	0.183	0.44	3.91395503461256e-147	AC245014.3	MH	down regulation
1.43628117936626e-150	-0.542696442569384	0.261	0.511	3.15823868530846e-146	SGK1	MH	down regulation
3.91395585215977e-147	-0.344868621914308	0.802	0.926	8.60639752331411e-143	CCNI	MH	down regulation
1.11826422876594e-133	-0.343335581674278	0.765	0.915	2.45895121263344e-129	AP1S2	MH	down regulation
6.26693422561529e-133	-0.388572667342992	0.475	0.715	1.37803616687055e-128	EIF4B	MH	down regulation
5.21525879427862e-132	-0.437083673911639	0.104	0.315	1.14678325627393e-127	Z93241.1	MH	down regulation
1.13893474270378e-129	-0.300677174068323	0.876	0.958	2.50440360573134e-125	TOMM7	MH	down regulation
7.21262385417901e-129	-0.404846897133888	0.471	0.702	1.58598385929542e-124	HSPA8	MH	down regulation
6.1962404813468e-127	-0.330421153288977	0.887	0.963	1.36249131944335e-122	MT-ND5	MH	down regulation
1.00601397393983e-124	-0.373639457282622	0.125	0.343	2.2121241272963e-120	NFKBID	MH	down regulation
1.78358669985624e-124	-0.368484522148243	0.91	0.966	3.92192879431389e-120	HLA-DRA	MH	down regulation
1.72875674062769e-123	-0.352108402151753	0.148	0.374	3.80136319696622e-119	HSPA1A	MH	down regulation
6.32755439273782e-118	-0.368268521842621	0.541	0.774	1.39136593541912e-113	LTA4H	MH	down regulation
1.13409330420279e-117	-0.272540804058644	0.925	0.978	2.49375776661151e-113	RPL10A	MH	down regulation
3.34011573550597e-111	-0.310778898417652	0.678	0.866	7.34458049080407e-107	RPS17	MH	down regulation
2.03023297073568e-106	-0.357034106198781	0.969	0.985	4.46427927935069e-102	SAT1	MH	down regulation
4.9967655257946e-105	-0.30575956173358	0.06	0.222	1.09873877146697e-100	PDE4B	MH	down regulation
2.36319133200565e-99	-0.374636300850922	0.287	0.513	5.19642141994723e-95	WDR74	MH	down regulation
9.07852808552769e-99	-0.282197585847677	0.858	0.952	1.99627754072668e-94	CD44	MH	down regulation
3.8677437624112e-97	-0.280641839150713	0.871	0.944	8.50478175916598e-93	RPL27A	MH	down regulation
1.43665128593941e-90	-0.31521031140062	0.541	0.743	3.15905251265216e-86	ALDH2	MH	down regulation
1.66821795611947e-89	-0.420633159165327	0.651	0.8	3.6682444637111e-85	HLA-DPB1	MH	down regulation
6.25159694261955e-89	-0.283598020964393	0.736	0.887	1.37466365171261e-84	FGL2	MH	down regulation
7.09706035280021e-87	-0.287376461446336	0.568	0.771	1.56057260097724e-82	RCSD1	MH	down regulation
9.18641605219927e-87	-0.371979889373452	0.265	0.47	2.0200010257181e-82	C12orf57	MH	down regulation
4.22595135867695e-78	-0.283526123542839	0.863	0.955	9.29244444259475e-74	MT-ND4L	MH	down regulation
9.37948084801716e-78	-0.383296389621125	0.741	0.867	2.06245404367049e-73	PPP1R15A	MH	down regulation
2.95609473476854e-77	-0.269991849512641	0.49	0.692	6.50015671228254e-73	HADHA	MH	down regulation
6.17718947861069e-76	-0.261845398812419	0.934	0.987	1.3583021944517e-71	FOS	MH	down regulation
3.09128411174359e-75	-0.253739689119269	0.227	0.423	6.79742463331298e-71	A1BG	MH	down regulation
4.12420005030495e-73	-0.266580179102052	0.48	0.682	9.06870349061556e-69	WSB1	MH	down regulation
8.21525046989567e-73	-0.295810919534419	0.888	0.946	1.80645142582536e-68	HLA-DRB1	MH	down regulation
4.01792515889361e-69	-0.271435248939852	0.325	0.524	8.83501563189116e-65	SORL1	MH	down regulation
8.60555980763698e-69	-0.278865472484137	0.649	0.8	1.8922765461013e-64	PTPRE	MH	down regulation
3.45628292063101e-68	-0.365939486864203	0.355	0.522	7.60002051417552e-64	BTG2	MH	down regulation
8.12611859194647e-61	-0.392812370139973	0.157	0.296	1.78685221718311e-56	HLA-DQA1	MH	down regulation
1.24565749395899e-58	-0.308249733874654	0.498	0.651	2.73907626346643e-54	PLAUR	MH	down regulation
1.48598920227018e-56	-0.387642118967308	0.577	0.704	3.26754165687189e-52	TNFAIP3	MH	down regulation
9.56590898569824e-50	-0.294226737098728	0.127	0.252	2.10344772686519e-45	DUSP2	MH	down regulation
2.20768010323197e-44	-0.271620196113016	0.584	0.715	4.85446777899678e-40	NAMPT	MH	down regulation
0	-0.310449879567017	0.995	1	0	RPS14	SH	down regulation
0	-0.33707521328065	0.999	1	0	RPLP1	SH	down regulation
0	-0.362995350124048	0.994	1	0	RPS8	SH	down regulation
0	-0.366473619175034	0.995	1	0	RPL13	SH	down regulation
0	-0.367312166759162	0.962	0.996	0	RPS16	SH	down regulation
0	-0.42540697097509	0.999	1	0	FTH1	SH	down regulation
0	-0.428354824488662	0.978	0.998	0	RPS3A	SH	down regulation
0	-0.439265675625815	0.265	0.658	0	NDUFA11	SH	down regulation
0	-0.459896793603738	0.756	0.979	0	LSP1	SH	down regulation
0	-0.470351284865188	0.997	1	0	EEF1A1	SH	down regulation
0	-0.486788976706789	0.901	0.984	0	RPL3	SH	down regulation
0	-0.489410321447352	0.929	0.988	0	RPL13A	SH	down regulation
0	-0.508998969002539	0.052	0.347	0	ZDHHC1	SH	down regulation
0	-0.512392836758602	0.746	0.952	0	CD44	SH	down regulation
0	-0.54764911755403	0.255	0.698	0	CSNK2B	SH	down regulation
0	-0.549780232565799	0.691	0.926	0	CCNI	SH	down regulation
0	-0.551311564586771	0.042	0.315	0	Z93241.1	SH	down regulation
0	-0.556994648897079	0.151	0.513	0	WDR74	SH	down regulation
0	-0.584637203592399	0.813	0.956	0	EEF2	SH	down regulation
0	-0.596925049191542	0.881	0.987	0	ARPC1B	SH	down regulation
0	-0.605975884943775	0.488	0.866	0	RPS17	SH	down regulation
0	-0.607660999087454	0.905	0.993	0	DUSP1	SH	down regulation
0	-0.62253598962252	0.419	0.843	0	RPS10	SH	down regulation
0	-0.635256399013215	0.564	0.897	0	TNFAIP2	SH	down regulation
0	-0.637595078932757	0.024	0.244	0	AL355075.4	SH	down regulation
0	-0.646281739849135	0.036	0.296	0	HLA-DQA1	SH	down regulation
0	-0.650262665588174	0.667	0.926	0	PCBP2	SH	down regulation
0	-0.660312683722725	0.329	0.783	0	TRAPPC5	SH	down regulation
0	-0.67558485616642	0.157	0.511	0	SGK1	SH	down regulation
0	-0.677715063644059	0.607	0.915	0	AP1S2	SH	down regulation
0	-0.697509133575149	0.028	0.4	0	PTCH2	SH	down regulation
0	-0.719407101610854	0.108	0.531	0	TMEM176A	SH	down regulation
0	-0.722467987000756	0.629	0.936	0	PNRC1	SH	down regulation
0	-0.726295850715768	0.226	0.66	0	MARCKS	SH	down regulation
0	-0.742262756004485	0.818	0.981	0	JUNB	SH	down regulation
0	-0.749601183973098	0.373	0.767	0	IRF1	SH	down regulation
0	-0.754706501771503	0.039	0.331	0	TNF	SH	down regulation
0	-0.760509049282182	0.745	0.96	0	ZFP36	SH	down regulation
0	-0.788374343458073	0.974	1	0	RPL26	SH	down regulation
0	-0.818030104839523	0.963	0.999	0	CD74	SH	down regulation
0	-0.861222131450916	0.491	0.867	0	PPP1R15A	SH	down regulation
0	-0.885822996482618	0.444	0.83	0	HLA-DPA1	SH	down regulation
0	-0.897539549501388	0.148	0.641	0	TMEM176B	SH	down regulation
0	-0.915593390888126	0.048	0.536	0	CD83	SH	down regulation
0	-0.924179421528636	0.379	0.785	0	NFKBIZ	SH	down regulation
0	-0.96568055621331	0.194	0.647	0	IER3	SH	down regulation
0	-0.970838725890297	0.699	0.946	0	HLA-DRB1	SH	down regulation
0	-0.991701310408026	0.722	0.966	0	HLA-DRA	SH	down regulation
0	-1.02394903745103	0.858	0.974	0	NFKBIA	SH	down regulation
0	-1.04902473341843	0.233	0.776	0	ATP2B1-AS1	SH	down regulation
0	-1.07280673430734	0.362	0.8	0	HLA-DPB1	SH	down regulation
0	-1.0949200453752	0.274	0.8	0	FOSB	SH	down regulation
0	-1.26599267035325	0.314	0.944	0	RNASEK	SH	down regulation
0	-1.28357496512354	0.036	0.451	0	IL1B	SH	down regulation
0	-1.31832355815853	0.755	0.991	0	RPL17	SH	down regulation
0	-1.32456425314068	0.009	0.222	0	CCL4L2	SH	down regulation
0	-1.36682002766974	0.59	0.971	0	IER2	SH	down regulation
0	-1.37012142680075	0.018	0.235	0	CCL4	SH	down regulation
0	-1.37545078609257	0.117	0.796	0	NBPF26	SH	down regulation
0	-1.45526995927985	0.487	0.819	0	CRIP1	SH	down regulation
0	-1.48590697214168	0.066	0.355	0	G0S2	SH	down regulation
0	-1.52319282613964	0.167	0.881	0	EEF1G	SH	down regulation
0	-1.5836861544959	0.036	0.467	0	CCL3L1	SH	down regulation
0	-1.78776768319044	0.304	0.878	0	JUN	SH	down regulation
0	-2.13099743374186	0.05	0.556	0	CCL3	SH	down regulation
1.08150969874649e-318	-0.485332726108453	0.213	0.59	2.37813167657365e-314	CD4	SH	down regulation
1.2090117377718e-317	-0.33684602612606	0.994	1	2.65849591018641e-313	RPL10	SH	down regulation
5.99240808924429e-316	-0.523241937964516	0.492	0.853	1.31767061474393e-311	TCF25	SH	down regulation
1.10540097793822e-311	-0.627535782195704	0.171	0.522	2.43066621038835e-307	BTG2	SH	down regulation
4.26398656169423e-309	-0.535318204834411	0.677	0.909	9.37608005050945e-305	BTG1	SH	down regulation
5.13356741752352e-309	-0.348546516488474	0.03	0.256	1.12882013943925e-304	PID1	SH	down regulation
3.2646750345508e-303	-0.28914772148565	0.022	0.226	7.17869393347375e-299	AL365205.1	SH	down regulation
3.29532616012004e-303	-0.574094295588765	0.502	0.837	7.24609269348796e-299	PLEK	SH	down regulation
3.63747832547819e-303	-0.28326400422839	0.017	0.211	7.99845108989399e-299	RASA4	SH	down regulation
4.21220315199236e-302	-0.402405282863856	0.952	0.993	9.26221351091601e-298	RPS6	SH	down regulation
1.30027680159241e-299	-0.588700088809613	0.345	0.706	2.85917865902154e-295	HLA-DMA	SH	down regulation
3.41292606719339e-296	-0.360512630188157	0.955	0.994	7.50468312915155e-292	RACK1	SH	down regulation
4.99590748688468e-290	-0.582553436058873	0.125	0.44	1.09855009729107e-285	AC245014.3	SH	down regulation
1.46281918957961e-285	-0.846104531301502	0.083	0.36	3.21659311596661e-281	CXCL8	SH	down regulation
8.48651239167013e-283	-0.438865233133678	0.072	0.343	1.86609920980435e-278	NFKBID	SH	down regulation
7.83294074490378e-282	-0.589972181981071	0.928	0.987	1.72238534039689e-277	FOS	SH	down regulation
8.79948693202808e-277	-0.36419952314018	0.955	0.993	1.93491918148365e-272	RPL15	SH	down regulation
1.34319375674706e-272	-0.444605889242814	0.808	0.944	2.9535487517111e-268	RPL27A	SH	down regulation
1.04599400084142e-271	-0.297055710473976	0.99	0.998	2.3000362084502e-267	RPS23	SH	down regulation
2.93160360763439e-271	-0.60580277235336	0.506	0.819	6.44630317282725e-267	SOD2	SH	down regulation
5.80653319530535e-269	-0.361508661126	0.962	0.996	1.27679858431569e-264	RPS4X	SH	down regulation
2.54838996142635e-267	-0.397919682862169	0.891	0.978	5.6036546861804e-263	RPL10A	SH	down regulation
5.07091062137385e-267	-0.295127801593939	0.996	1	1.1150425365339e-262	TPT1	SH	down regulation
5.60061342366536e-265	-0.427177334711	0.765	0.952	1.23151888572978e-260	CD37	SH	down regulation
5.60565559935713e-263	-0.368761649703566	0.044	0.271	1.23262760974264e-258	ATF3	SH	down regulation
4.12611382782424e-262	-0.630391413372001	0.359	0.687	9.07291169600273e-258	AC020656.1	SH	down regulation
5.08628476405117e-262	-0.515551981289311	0.465	0.803	1.11842315676721e-257	POU2F2	SH	down regulation
4.261203723422e-260	-0.619806306825012	0.301	0.642	9.36996086743264e-256	HLA-DQB1	SH	down regulation
2.20415926284002e-259	-0.456895791784317	0.249	0.598	4.84672580305892e-255	HLA-DMB	SH	down regulation
1.08902759533826e-258	-0.53009172708196	0.226	0.564	2.3946627793893e-254	ATP2B1	SH	down regulation
9.87344963373366e-248	-0.437556581945125	0.706	0.941	2.17107283996169e-243	CSF3R	SH	down regulation
7.61636025870661e-246	-0.281880606307314	0.997	1	1.674761457287e-241	MT-ND1	SH	down regulation
5.15550444743846e-245	-0.340813375069917	0.977	0.997	1.13364387294724e-240	RPS18	SH	down regulation
1.40820435940732e-243	-0.366919431244308	0.101	0.373	3.09650056590077e-239	SPINT2	SH	down regulation
1.21350330303411e-240	-0.382023349240828	0.115	0.393	2.66837241304169e-236	TAGAP	SH	down regulation
1.05080297197889e-239	-0.474795378477764	0.042	0.252	2.31061065508437e-235	DUSP2	SH	down regulation
1.51115812274853e-235	-0.619159048977586	0.364	0.697	3.32288559611174e-231	RGS2	SH	down regulation
5.23668176218644e-235	-0.459508970594022	0.532	0.822	1.15149395268718e-230	EIF3L	SH	down regulation
7.45675865586351e-234	-0.271316383653862	0.061	0.279	1.63966666083783e-229	U2AF1	SH	down regulation
9.92674942743869e-234	-0.314158108061772	0.087	0.334	2.18279293159949e-229	UBE2V1	SH	down regulation
8.9848111706983e-228	-0.486190886602121	0.53	0.819	1.97567012832485e-223	SQSTM1	SH	down regulation
1.44081681693737e-227	-0.314695263583818	0.077	0.313	3.16821209876359e-223	FAM118A	SH	down regulation
1.76860670672606e-223	-0.375363509977696	0.797	0.958	3.88898928741994e-219	TOMM7	SH	down regulation
5.58594083018134e-220	-0.422375970686525	0.433	0.759	1.22829252914858e-215	NAP1L1	SH	down regulation
3.7330728262955e-219	-0.326603576224342	0.166	0.446	8.20865383774118e-215	ROGDI	SH	down regulation
1.52155243719252e-218	-0.569407135475502	0.414	0.729	3.34574165414263e-214	LGALS2	SH	down regulation
7.22248780695329e-218	-0.282765482373521	0.975	0.997	1.58815284387096e-213	EIF1	SH	down regulation
4.12444525899854e-214	-0.563307687838007	0.2	0.497	9.06924268001188e-210	RHOB	SH	down regulation
1.22727270941525e-213	-0.52794046067369	0.647	0.873	2.69864996073319e-209	ZFP36L2	SH	down regulation
2.42342265542345e-212	-0.354060919965002	0.889	0.969	5.32886407701062e-208	RPL4	SH	down regulation
2.74520610757958e-211	-0.358087031339522	0.922	0.987	6.03643370995673e-207	RPLP0	SH	down regulation
1.37784369287417e-210	-0.333217796368115	0.037	0.222	3.02974049626101e-206	PDE4B	SH	down regulation
5.16993725509704e-210	-0.368481525957001	0.249	0.559	1.13681750302329e-205	WARS	SH	down regulation
1.82530218680917e-207	-0.407704112632226	0.621	0.886	4.01365697857468e-203	TNFRSF1B	SH	down regulation
2.07698108858384e-207	-0.467026788288145	0.54	0.833	4.567073715687e-203	JUND	SH	down regulation
1.61644269196558e-201	-0.373819079039455	0.163	0.435	3.55439583536311e-197	LINC00937	SH	down regulation
3.00972772258448e-201	-0.430018846136986	0.505	0.8	6.61809028919102e-197	PTPRE	SH	down regulation
1.23495267147776e-200	-0.312192603326071	0.188	0.462	2.71553742931244e-196	TMEM154	SH	down regulation
5.55490123448088e-200	-0.38750112385885	0.684	0.903	1.22146723245e-195	RPS20	SH	down regulation
3.0525954337323e-199	-0.29328974792596	0.943	0.99	6.71235209923395e-195	PABPC1	SH	down regulation
5.42577190760541e-199	-0.380194963099132	0.778	0.942	1.19307298476335e-194	EEF1B2	SH	down regulation
1.57431440205821e-198	-0.317390454201156	0.165	0.433	3.4617599386858e-194	CAMKK2	SH	down regulation
5.31985625391799e-196	-0.339704059540726	0.526	0.827	1.16978319167403e-191	JAML	SH	down regulation
2.46189497647438e-195	-0.287347285664642	0.142	0.39	5.41346086376952e-191	DPEP2	SH	down regulation
5.55594853640404e-193	-0.362336136414599	0.61	0.88	1.22169752366989e-188	RNASET2	SH	down regulation
1.55280867946117e-191	-0.387031045789494	0.406	0.715	3.41447100526716e-187	EIF4B	SH	down regulation
1.79761116084114e-191	-0.382985605994093	0.468	0.771	3.95276718157357e-187	RCSD1	SH	down regulation
1.00745025596782e-188	-0.330792237410154	0.09	0.31	2.21528236784764e-184	ALDH1A1	SH	down regulation
3.5493301922956e-188	-0.291481547445667	0.131	0.375	7.80462215983879e-184	PSENEN	SH	down regulation
3.4132946023065e-187	-0.291593669035122	0.395	0.698	7.50549350101175e-183	TGFBI	SH	down regulation
6.30501213008056e-187	-0.26155507666852	0.979	0.997	1.38640911728342e-182	RPL7A	SH	down regulation
8.34666068928449e-187	-0.324570093911097	0.914	0.986	1.83534721896677e-182	RPL5	SH	down regulation
2.17372104072434e-184	-0.250889575685322	0.984	0.998	4.77979519644874e-180	RPL6	SH	down regulation
1.00731836700234e-183	-0.572071164555433	0.425	0.661	2.21499235720144e-179	HLA-DRB5	SH	down regulation
1.12322195661208e-181	-0.451103232231958	0.354	0.651	2.4698527603943e-177	PLAUR	SH	down regulation
5.08124618962741e-181	-0.347198316293293	0.207	0.482	1.11731522463717e-176	RELB	SH	down regulation
4.25877646238616e-180	-0.342718203035987	0.385	0.686	9.36462356314093e-176	ODF3B	SH	down regulation
1.81236736565421e-179	-0.373915758926936	0.21	0.486	3.98521460033705e-175	NLRP3	SH	down regulation
3.19065594492384e-177	-0.273211334486394	0.115	0.337	7.01593335729302e-173	NFKB2	SH	down regulation
2.55494623613721e-175	-0.263058036909221	0.142	0.376	5.61807127864211e-171	NAA10	SH	down regulation
1.33734991717841e-174	-0.313444535948184	0.133	0.373	2.94069873288361e-170	NRROS	SH	down regulation
9.05773530439416e-174	-0.473320400568878	0.497	0.777	1.99170541608323e-169	ZFP36L1	SH	down regulation
6.25277675797254e-171	-0.363620699666288	0.524	0.798	1.37492308131058e-166	CRTAP	SH	down regulation
6.53870557883019e-171	-0.25852815351052	0.97	0.996	1.43779596972897e-166	PSAP	SH	down regulation
1.59309086941497e-170	-0.345356419707765	0.514	0.792	3.50304751275658e-166	CTSH	SH	down regulation
8.93647278286107e-170	-0.26844592094673	0.178	0.423	1.96504100022332e-165	A1BG	SH	down regulation
2.34014866746268e-168	-0.330105503770425	0.386	0.678	5.14575290488368e-164	OSBPL8	SH	down regulation
2.86092776188422e-168	-0.268732185056155	0.091	0.295	6.29089405560722e-164	CIITA	SH	down regulation
4.40233529073559e-166	-0.265006500478771	0.246	0.507	9.68029507079848e-162	NLRP1	SH	down regulation
3.28504363836764e-165	-0.310944415658342	0.403	0.692	7.22348245640661e-161	ZNF385A	SH	down regulation
4.99450271106271e-165	-0.297199369214953	0.17	0.413	1.09824120113558e-160	KDM6B	SH	down regulation
6.31452606327731e-165	-0.269235481831281	0.283	0.553	1.38850113605405e-160	CLEC4A	SH	down regulation
7.64231274773922e-165	-0.304033545204661	0.879	0.981	1.68046815010038e-160	GSTP1	SH	down regulation
1.69303310579103e-163	-0.308112399136822	0.19	0.441	3.7228104963239e-159	GPBAR1	SH	down regulation
8.12106008418735e-161	-0.262751129197184	0.306	0.577	1.78573990191196e-156	RASSF4	SH	down regulation
1.02426474052547e-160	-0.298910861912774	0.238	0.501	2.25225573794147e-156	KLF3	SH	down regulation
4.34807362536265e-160	-0.260495271464823	0.188	0.427	9.56097909480992e-156	C15orf39	SH	down regulation
5.78955921425604e-158	-0.256160170526293	0.243	0.499	1.27306617562276e-153	MRPS24	SH	down regulation
1.67445887418681e-157	-0.314996834417726	0.331	0.608	3.68196761844939e-153	PLEKHO1	SH	down regulation
2.70726211737401e-157	-0.425915625906063	0.479	0.752	5.9529986698937e-153	DUSP6	SH	down regulation
1.83420843616654e-156	-0.252727511227687	0.271	0.529	4.0332409302866e-152	MBP	SH	down regulation
2.1150051522904e-156	-0.257050002314415	0.074	0.259	4.65068482937136e-152	ORAI2	SH	down regulation
1.12967247286876e-155	-0.305347222281451	0.366	0.644	2.48403680059112e-151	IL10RA	SH	down regulation
3.91007488196687e-155	-0.271967416990276	0.348	0.62	8.59786365795694e-151	PAK1	SH	down regulation
4.71880628701817e-155	-0.26650688706273	0.399	0.675	1.03761831445243e-150	NDUFA13	SH	down regulation
5.94552912498865e-155	-0.25720817791957	0.086	0.277	1.30736239929375e-150	TMEM107	SH	down regulation
1.94660063308634e-154	-0.330774761829579	0.605	0.846	4.28038013209356e-150	SRSF5	SH	down regulation
5.80895817237314e-154	-0.299375018607161	0.415	0.693	1.27733181252313e-149	ARGLU1	SH	down regulation
3.49037398034242e-150	-0.253644437021217	0.949	0.989	7.67498334537495e-146	RPL23A	SH	down regulation
1.11759798587585e-148	-0.294540442837108	0.138	0.355	2.4574862111424e-144	ICAM1	SH	down regulation
8.81709604906266e-146	-0.253756730463361	0.287	0.538	1.93879125022839e-141	LILRB1	SH	down regulation
1.19116908200236e-144	-0.269246622860212	0.37	0.637	2.61926169441498e-140	REL	SH	down regulation
3.92089331474023e-144	-0.310717375789273	0.249	0.501	8.62165230978229e-140	AKAP9	SH	down regulation
2.74100429998228e-143	-0.252316891250351	0.3	0.553	6.02719435523103e-139	TMBIM4	SH	down regulation
7.56046559999469e-143	-0.28808407011584	0.554	0.809	1.66247078078283e-138	VASP	SH	down regulation
1.93143846728879e-139	-0.262327671042248	0.151	0.363	4.24704004572133e-135	MID1IP1	SH	down regulation
6.3571295979219e-139	-0.264003928357385	0.168	0.387	1.39786922728705e-134	SPAG9	SH	down regulation
1.46206562035921e-137	-0.295348070092832	0.559	0.81	3.21493609260786e-133	LRP1	SH	down regulation
8.66493630397276e-137	-0.258435352021111	0.143	0.349	1.90533284388057e-132	PLK3	SH	down regulation
1.52636785188235e-135	-0.262218037049672	0.335	0.589	3.35633026950409e-131	MAN2B1	SH	down regulation
9.28617631375028e-135	-0.284545396395677	0.745	0.924	2.04193730963055e-130	FCGRT	SH	down regulation
1.93469238107144e-134	-0.315372977194773	0.401	0.663	4.25419507673799e-130	KLF4	SH	down regulation
2.14933641523887e-134	-0.269575143840384	0.212	0.444	4.72617584346874e-130	CMTM3	SH	down regulation
6.37792528618542e-134	-0.369752331611971	0.399	0.659	1.40244199117931e-129	HIF1A	SH	down regulation
8.66261670489832e-134	-0.266389698056137	0.388	0.645	1.90482278724009e-129	GAS7	SH	down regulation
5.34467114846212e-133	-0.523546834955901	0.471	0.704	1.17523973883533e-128	TNFAIP3	SH	down regulation
8.44741277626092e-132	-0.284249544914713	0.583	0.822	1.85750159537201e-127	EIF3E	SH	down regulation
1.07059079807314e-131	-0.294598766983094	0.681	0.885	2.35412210588303e-127	LIMD2	SH	down regulation
3.5592624039551e-130	-0.263051608825008	0.414	0.669	7.82646210005686e-126	HLA-F	SH	down regulation
1.08691020962323e-129	-0.33035675545765	0.457	0.713	2.39000685994053e-125	TUBA1A	SH	down regulation
5.37595875000409e-129	-0.303253438602632	0.718	0.897	1.1821195695384e-124	NME2	SH	down regulation
6.06032844431522e-128	-0.258728444676981	0.459	0.711	1.33260562162047e-123	ZNF106	SH	down regulation
2.78769541363261e-126	-0.400831851798146	0.473	0.715	6.12986344503675e-122	NAMPT	SH	down regulation
5.10380231803259e-126	-0.34982161025052	0.575	0.805	1.12227509171219e-121	MYADM	SH	down regulation
5.29332343385325e-126	-0.280159341332471	0.172	0.386	1.16394888986999e-121	HIST1H4C	SH	down regulation
4.52926748643063e-122	-0.268801260015521	0.461	0.708	9.95940627591232e-118	PRRC2C	SH	down regulation
2.02994729598462e-121	-0.297245975421866	0.63	0.845	4.46365110914057e-117	ZEB2	SH	down regulation
7.70488307055721e-120	-0.279299471179654	0.481	0.725	1.69422673838482e-115	EIF3A	SH	down regulation
3.17152462192876e-119	-0.281396727490719	0.207	0.426	6.97386549115916e-115	ITGA4	SH	down regulation
7.03581788754418e-119	-0.262713777277065	0.872	0.971	1.54710599529209e-114	ITM2B	SH	down regulation
6.99106388161667e-117	-0.350171967526894	0.951	0.985	1.53726503692869e-112	SAT1	SH	down regulation
4.84945771269172e-115	-0.271848460174893	0.47	0.71	1.06634725644378e-110	RAB11FIP1	SH	down regulation
2.73879164413155e-113	-0.251823840803253	0.469	0.706	6.02232894628086e-109	NINJ1	SH	down regulation
4.75503791605054e-110	-0.258040789529029	0.268	0.485	1.04558528736035e-105	BCL2A1	SH	down regulation
1.46618230701812e-109	-0.276798146955303	0.449	0.685	3.22398827490215e-105	DDX3X	SH	down regulation
7.0224055009193e-109	-0.262408967720555	0.195	0.395	1.54415674559715e-104	XIST	SH	down regulation
4.55207395700067e-107	-0.349864317790097	0.252	0.47	1.00095554240488e-102	C12orf57	SH	down regulation
9.73428449861713e-99	-0.259081536052372	0.575	0.787	2.14047181840092e-94	STK17B	SH	down regulation
1.18150114079566e-95	-0.349977808377956	0.882	0.958	2.59800285849557e-91	KLF6	SH	down regulation
3.08965245351258e-93	-0.33325476621725	0.199	0.391	6.79383678002881e-89	CDKN1A	SH	down regulation
9.95977599905172e-89	-0.300184652959392	0.854	0.945	2.19005514443148e-84	AHNAK	SH	down regulation
8.28709717365502e-88	-0.34121242370243	0.358	0.563	1.822249797515e-83	GADD45B	SH	down regulation
0	-0.260144114467501	0.91	0.969	0	HLA-E	SM	down regulation
0	-0.260651737390169	0.919	0.97	0	SPI1	SM	down regulation
0	-0.269278264585275	0.061	0.238	0	U2AF1	SM	down regulation
0	-0.282151902861659	0.101	0.29	0	SPINT2	SM	down regulation
0	-0.286374517965383	0.25	0.482	0	ITGAX	SM	down regulation
0	-0.288098568609005	0.975	0.991	0	CTSS	SM	down regulation
0	-0.293617578723931	0.958	0.992	0	AIF1	SM	down regulation
0	-0.316855099631729	0.872	0.957	0	ITM2B	SM	down regulation
0	-0.344525340545411	0.999	1	0	FTH1	SM	down regulation
0	-0.354420727694196	0.207	0.429	0	ITGA4	SM	down regulation
0	-0.37275404700782	0.974	0.99	0	RPL26	SM	down regulation
0	-0.376429897884604	0.419	0.646	0	RPS10	SM	down regulation
0	-0.380964011536056	0.255	0.51	0	CSNK2B	SM	down regulation
0	-0.385498397881318	0.088	0.271	0	LGALS3BP	SM	down regulation
0	-0.389202259909355	0.469	0.701	0	NINJ1	SM	down regulation
0	-0.390097407885502	0.881	0.937	0	ARPC1B	SM	down regulation
0	-0.392908485611228	0.637	0.825	0	RNF213	SM	down regulation
0	-0.394102036526797	0.858	0.949	0	NFKBIA	SM	down regulation
0	-0.396008645833233	0.207	0.469	0	RELB	SM	down regulation
0	-0.398818424558346	0.999	0.999	0	MALAT1	SM	down regulation
0	-0.399090510487297	0.249	0.503	0	WARS	SM	down regulation
0	-0.410837561735897	0.192	0.429	0	IER5	SM	down regulation
0	-0.413666538765404	0.894	0.968	0	IFITM2	SM	down regulation
0	-0.420829295951303	0.502	0.747	0	PLEK	SM	down regulation
0	-0.422751116324264	0.07	0.239	0	OTOF	SM	down regulation
0	-0.422812683676061	0.047	0.225	0	SERPING1	SM	down regulation
0	-0.425459797780783	0.359	0.598	0	AC020656.1	SM	down regulation
0	-0.426091011125973	0.465	0.689	0	POU2F2	SM	down regulation
0	-0.428223190614518	0.564	0.792	0	TNFAIP2	SM	down regulation
0	-0.434993515955627	0.213	0.515	0	CD4	SM	down regulation
0	-0.439088186591838	0.765	0.934	0	CD37	SM	down regulation
0	-0.439434607694964	0.29	0.53	0	PIM3	SM	down regulation
0	-0.440724946785774	0.397	0.654	0	MIDN	SM	down regulation
0	-0.441898928295815	0.208	0.461	0	RELT	SM	down regulation
0	-0.450091876624784	0.563	0.786	0	KLF10	SM	down regulation
0	-0.470336780812054	0.401	0.663	0	KLF4	SM	down regulation
0	-0.477925741829791	0.491	0.741	0	PPP1R15A	SM	down regulation
0	-0.479673135872781	0.274	0.511	0	FOSB	SM	down regulation
0	-0.484378740219945	0.385	0.672	0	ODF3B	SM	down regulation
0	-0.487829604452907	0.59	0.838	0	IER2	SM	down regulation
0	-0.494479360904564	0.43	0.677	0	CDKN2D	SM	down regulation
0	-0.49563605248043	0.115	0.324	0	ID1	SM	down regulation
0	-0.501448568753714	0.872	0.976	0	LY6E	SM	down regulation
0	-0.501936439183736	0.119	0.296	0	ZBTB43	SM	down regulation
0	-0.503652099812297	0.457	0.72	0	TUBA1A	SM	down regulation
0	-0.505400945397841	0.818	0.945	0	JUNB	SM	down regulation
0	-0.507404002427402	0.479	0.684	0	DUSP6	SM	down regulation
0	-0.533795826062729	0.122	0.393	0	BHLHE40	SM	down regulation
0	-0.57232503519358	0.745	0.917	0	ZFP36	SM	down regulation
0	-0.572662443438733	0.425	0.681	0	HLA-DRB5	SM	down regulation
0	-0.579999084919632	0.329	0.628	0	TRAPPC5	SM	down regulation
0	-0.616275530119848	0.373	0.671	0	IRF1	SM	down regulation
0	-0.623216788259783	0.722	0.91	0	HLA-DRA	SM	down regulation
0	-0.642842725954731	0.061	0.238	0	RGCC	SM	down regulation
0	-0.652173575142013	0.362	0.651	0	HLA-DPB1	SM	down regulation
0	-0.673614970153091	0.551	0.743	0	ISG15	SM	down regulation
0	-0.675027806355878	0.699	0.888	0	HLA-DRB1	SM	down regulation
0	-0.678347724407604	0.963	0.994	0	CD74	SM	down regulation
0	-0.679901737705317	0.414	0.716	0	LGALS2	SM	down regulation
0	-0.743544785062811	0.444	0.766	0	HLA-DPA1	SM	down regulation
0	-0.771274645462459	0.755	0.901	0	RPL17	SM	down regulation
0	-0.834332912939699	0.226	0.595	0	MARCKS	SM	down regulation
0	-0.853314059852806	0.167	0.527	0	EEF1G	SM	down regulation
0	-0.857514458867454	0.108	0.544	0	TMEM176A	SM	down regulation
0	-0.897767231766068	0.148	0.595	0	TMEM176B	SM	down regulation
0	-0.990443295255018	0.314	0.709	0	RNASEK	SM	down regulation
0	-1.14149513540587	0.117	0.526	0	NBPF26	SM	down regulation
0	-1.22210340095027	0.309	0.553	0	IFITM1	SM	down regulation
4.94065645841247e-324	-0.321335743664396	0.052	0.201	1.08640094864032e-319	ZDHHC1	SM	down regulation
6.60022296279321e-320	-0.308511782020938	0.163	0.369	1.4513230272886e-315	LINC00937	SM	down regulation
2.33515186850407e-318	-0.325207058901324	0.889	0.953	5.13476544365359e-314	UBC	SM	down regulation
3.69632742607899e-318	-0.363839064523281	0.125	0.316	8.1278543772051e-314	NXT1	SM	down regulation
8.37741216954503e-317	-0.285141130276828	0.877	0.95	1.84210916196126e-312	SERPINA1	SM	down regulation
3.95981886023327e-316	-0.339529817233727	0.391	0.629	8.70724569176693e-312	NBPF14	SM	down regulation
1.05070031842535e-314	-0.502457366966956	0.399	0.608	2.31038493018551e-310	HIF1A	SM	down regulation
9.715722930289e-314	-0.346617192636523	0.763	0.904	2.13639031514125e-309	STXBP2	SM	down regulation
5.01257692629012e-308	-0.325913825822836	0.242	0.466	1.10221554032193e-303	CYTH4	SM	down regulation
3.01225551788557e-305	-0.359045951732673	0.345	0.575	6.62364865827857e-301	HLA-DMA	SM	down regulation
1.91949342486806e-303	-0.319184749500088	0.111	0.291	4.22077409194237e-299	AC020916.1	SM	down regulation
5.01919198075335e-299	-0.312740997569143	0.143	0.336	1.10367012464785e-294	PLK3	SM	down regulation
4.96950092498529e-295	-0.365107391497554	0.238	0.453	1.09274355839502e-290	KLF3	SM	down regulation
1.19442000501838e-292	-0.291879378274126	0.953	0.993	2.62641014903493e-288	IFITM3	SM	down regulation
1.15890323765051e-289	-0.325114145392003	0.312	0.538	2.54831232926971e-285	CD300E	SM	down regulation
8.88945481028712e-289	-0.527562938261454	0.304	0.506	1.95470221823403e-284	JUN	SM	down regulation
1.27374656110039e-288	-0.333510298146852	0.37	0.598	2.80084131320364e-284	REL	SM	down regulation
7.59409112913031e-286	-0.419888101951289	0.226	0.427	1.66986469838446e-281	ATP2B1	SM	down regulation
3.237791006852e-277	-0.34780024768632	0.532	0.734	7.11957864496685e-273	PSME2	SM	down regulation
5.06010992851585e-277	-0.337043181456345	0.42	0.641	1.11266757218135e-272	HRH2	SM	down regulation
2.37722683596826e-274	-0.287711311340351	0.706	0.869	5.22728408961061e-270	CSF3R	SM	down regulation
5.31854205043695e-274	-0.276444735613842	0.154	0.341	1.16949421147058e-269	PPIF	SM	down regulation
2.54592090032297e-270	-0.278034152390665	0.427	0.65	5.59822546772018e-266	SAT2	SM	down regulation
8.56393398904701e-269	-0.334379481969781	0.607	0.765	1.88312344485155e-264	AP1S2	SM	down regulation
1.97058562692015e-268	-0.297062485700011	0.5	0.713	4.33312073503472e-264	SF1	SM	down regulation
3.0805477278812e-265	-0.396097111168886	0.792	0.914	6.77381639883797e-261	IFI6	SM	down regulation
1.68313098563943e-263	-0.302277619186893	0.492	0.704	3.70103672432254e-259	TCF25	SM	down regulation
4.1286671597613e-261	-0.253038491083706	0.282	0.491	9.07852621759913e-257	ITGAL	SM	down regulation
1.36524723455633e-258	-0.370497037868524	0.254	0.454	3.00204214406592e-254	BCL3	SM	down regulation
1.56974518494993e-258	-0.304539716862818	0.667	0.8	3.45171268718641e-254	PCBP2	SM	down regulation
3.21318189743228e-257	-0.26657348629101	0.414	0.632	7.06546567426383e-253	HLA-F	SM	down regulation
5.74848239939223e-257	-0.445743350423686	0.299	0.488	1.26403379480236e-252	CTNNB1	SM	down regulation
4.87082208708966e-256	-0.261596295331501	0.171	0.355	1.07104506873015e-251	BTG2	SM	down regulation
5.60665100419123e-254	-0.267974474711457	0.162	0.344	1.23284648931161e-249	CSRNP1	SM	down regulation
1.58451018432555e-252	-0.287498364279826	0.722	0.86	3.48417944431345e-248	LGALS3	SM	down regulation
3.88084043168836e-250	-0.282103884770964	0.71	0.854	8.53358002523952e-246	PSME1	SM	down regulation
1.47802167921621e-244	-0.30831406909338	0.186	0.372	3.25002187042853e-240	SERTAD2	SM	down regulation
2.70896913265935e-244	-0.307866872905045	0.239	0.436	5.95675222580464e-240	RNF145	SM	down regulation
8.47191639687845e-244	-0.329319975517223	0.497	0.704	1.8628896965096e-239	ZFP36L1	SM	down regulation
1.00969275761316e-243	-0.286789506417208	0.138	0.308	2.22021340471557e-239	ICAM1	SM	down regulation
2.22179187210992e-241	-0.416762579061695	0.384	0.579	4.88549814758251e-237	APOBEC3A	SM	down regulation
1.15647523439731e-238	-0.272990718420114	0.287	0.488	2.54297339291625e-234	LILRB1	SM	down regulation
5.75415251025792e-237	-0.316949776974026	0.423	0.625	1.26528059548061e-232	UBE2L6	SM	down regulation
9.03834451635719e-235	-0.295196986526123	0.488	0.678	1.98744157570178e-230	RPS17	SM	down regulation
1.29229557064613e-234	-0.261763632120869	0.135	0.301	2.84162873029377e-230	CWC25	SM	down regulation
1.41703549701314e-234	-0.282642310361029	0.495	0.7	3.1159193543822e-230	IFI44L	SM	down regulation
2.23453908623703e-228	-0.394609379544212	0.54	0.722	4.91352799672661e-224	JUND	SM	down regulation
6.67528390779119e-228	-0.269259224422706	0.405	0.609	1.46782817848421e-223	SEPT9	SM	down regulation
5.43049607411169e-226	-0.269660526411308	0.34	0.542	1.19411178173642e-221	KMT2E	SM	down regulation
9.57276965930238e-226	-0.25098682059254	0.15	0.317	2.104956320384e-221	SNHG15	SM	down regulation
1.27170581559078e-223	-0.288935892439406	0.647	0.811	2.79635391790256e-219	ZFP36L2	SM	down regulation
2.68359844881925e-223	-0.253236662841538	0.162	0.331	5.90096462910864e-219	CBX6	SM	down regulation
2.06454349292229e-221	-0.435713814709933	0.575	0.735	4.53972468658681e-217	MYADM	SM	down regulation
4.95301846675866e-221	-0.259515057215682	0.265	0.456	1.08911923065556e-216	NDUFA11	SM	down regulation
1.64025169527968e-219	-0.273127850867539	0.363	0.562	3.60674945275049e-215	FUS	SM	down regulation
2.45116140862728e-219	-0.265077539538807	0.433	0.633	5.38985882143053e-215	BLVRA	SM	down regulation
4.85918136048163e-217	-0.251298841893126	0.336	0.534	1.06848538935631e-212	BID	SM	down regulation
5.88607863924222e-216	-0.279694719205439	0.531	0.717	1.29428983198297e-211	DRAP1	SM	down regulation
2.27882889536108e-215	-0.258554830655031	0.514	0.704	5.01091685800948e-211	CTSH	SM	down regulation
3.23179334178015e-211	-0.350345404286767	0.239	0.415	7.10639037924038e-207	TLE3	SM	down regulation
8.00341895575203e-211	-0.380412519632686	0.088	0.212	1.75987179418031e-206	RFX2	SM	down regulation
8.81098965605728e-211	-0.308117679335758	0.344	0.537	1.93744851547044e-206	RIOK3	SM	down regulation
1.59885633188335e-210	-0.310122496993159	0.467	0.658	3.5157251881783e-206	UBE2J1	SM	down regulation
1.02079018949289e-209	-0.253455450397556	0.61	0.781	2.24461554767592e-205	RNASET2	SM	down regulation
7.96899643788142e-209	-0.281186815176371	0.485	0.676	1.75230262672574e-204	DDX21	SM	down regulation
2.22672140453601e-208	-0.286436428887636	0.352	0.545	4.89633769643423e-204	BCLAF1	SM	down regulation
6.85771847147137e-208	-0.255696754222948	0.427	0.623	1.50794371469184e-203	XAF1	SM	down regulation
6.26577994444695e-202	-0.253971577298429	0.238	0.416	1.37778235198444e-197	YTHDC1	SM	down regulation
1.51612924626934e-201	-0.268173602509995	0.53	0.712	3.33381659962166e-197	SQSTM1	SM	down regulation
4.53491577896594e-198	-0.260426747340697	0.299	0.483	9.97182630636821e-194	ETV6	SM	down regulation
1.2266893855603e-196	-0.259610741658093	0.392	0.581	2.69736728990855e-192	EIF5A	SM	down regulation
3.74864117153689e-195	-0.272194285487984	0.852	0.931	8.24288707209248e-191	MCL1	SM	down regulation
1.97753642158752e-189	-0.251893117468428	0.629	0.787	4.34840483742881e-185	PNRC1	SM	down regulation
3.39448876649921e-188	-0.32995334994618	0.447	0.621	7.46414134865511e-184	IRF2BP2	SM	down regulation
5.12982585111516e-187	-0.286052939490446	0.18	0.338	1.12799740640171e-182	TENT5A	SM	down regulation
1.07969386593116e-186	-0.322905771467957	0.287	0.457	2.37413884179602e-182	EIF2AK2	SM	down regulation
1.06679016454911e-183	-0.300769523074478	0.237	0.406	2.34576489282703e-179	PIM1	SM	down regulation
1.33815558854908e-183	-0.294551949425017	0.319	0.496	2.94247032366057e-179	JMJD1C	SM	down regulation
5.24580673838067e-176	-0.256391494071592	0.637	0.784	1.15350044370253e-171	RBM39	SM	down regulation
6.59749599270138e-172	-0.273201519135704	0.199	0.356	1.45072339383511e-167	CDKN1A	SM	down regulation
1.82622866576978e-169	-0.394031183715521	0.454	0.593	4.01569421316117e-165	ID2	SM	down regulation
1.32030670596284e-166	-0.251795372898373	0.199	0.353	2.90322241574169e-162	ARPC5L	SM	down regulation
7.62667224415387e-148	-0.253073976406292	0.682	0.806	1.67702895976699e-143	PTP4A2	SM	down regulation
1.33262382283907e-144	-0.289274909978229	0.882	0.91	2.93030652404084e-140	KLF6	SM	down regulation
5.09308424715868e-135	-0.263103171549724	0.197	0.331	1.11991829510772e-130	MIR22HG	SM	down regulation
1.205881849122e-128	-0.26431337087826	0.108	0.207	2.65161359803437e-124	LDLR	SM	down regulation
3.59507970135136e-124	-0.299916672746786	0.232	0.362	7.90522075530151e-120	PTGER2	SM	down regulation
1.79603907546652e-123	-0.328126783168653	0.928	0.934	3.94931032304333e-119	FOS	SM	down regulation
1.66127679234087e-107	-0.266637808466322	0.297	0.426	3.65298153867834e-103	AHR	SM	down regulation
5.70317715975456e-106	-0.344359863448376	0.487	0.597	1.25407162565843e-101	CRIP1	SM	down regulation
1.91993062260083e-89	-0.254058220010617	0.501	0.62	4.22173544603696e-85	SULT1A1	SM	down regulation
2.6822856065154e-55	-0.270210807579538	0.538	0.509	5.89807782016672e-51	IFI27	SM	down regulation
0	3.2275217923386	0.509	0.007	0	IFI27	MH	up regulation
0	1.87281392669102	0.553	0.128	0	IFITM1	MH	up regulation
0	1.80258235134892	0.993	0.746	0	IFITM3	MH	up regulation
0	1.30074357224317	0.914	0.457	0	IFI6	MH	up regulation
0	1.29615752639261	0.976	0.611	0	LY6E	MH	up regulation
0	0.993681973667389	0.968	0.91	0	IFITM2	MH	up regulation
0	0.990937836743583	0.7	0.204	0	IFI44L	MH	up regulation
0	0.968987630303211	0.996	0.998	0	RPL41	MH	up regulation
0	0.798743139305855	0.578	0.135	0	SIGLEC1	MH	up regulation
0	0.42476790654225	1	1	0	B2M	MH	up regulation
0	0.303147719282824	1	1	0	RPL28	MH	up regulation
7.07960425066805e-307	0.464451217998331	0.994	0.995	1.5567341786794e-302	HLA-C	MH	up regulation
4.77033980269019e-302	1.04765479392598	0.743	0.39	1.04895001921355e-297	ISG15	MH	up regulation
4.18536355786256e-277	1.04958925312491	0.31	0.018	9.20319592738399e-273	MTRNR2L12	MH	up regulation
4.82210121895904e-273	0.275423136015216	1	1	1.0603318370369e-268	FTL	MH	up regulation
2.44380515701685e-264	0.488981597391038	0.982	0.964	5.37368315976436e-260	TYMP	MH	up regulation
1.75524164202438e-250	0.692448575148018	0.557	0.198	3.85960084664741e-246	IFI44	MH	up regulation
7.74010818924316e-220	0.802122859017159	0.582	0.31	1.70197238973268e-215	PLAC8	MH	up regulation
2.76375758670025e-196	0.572644438304807	0.999	1	6.07722655739517e-192	S100A8	MH	up regulation
1.65995067122901e-194	0.416981396876928	0.999	1	3.65006553096547e-190	MALAT1	MH	up regulation
8.73234696077141e-190	0.583364459747568	0.786	0.6	1.92015577320402e-185	KLF10	MH	up regulation
2.68740970271588e-185	0.593902432028221	0.239	0.017	5.90934519530196e-181	OTOF	MH	up regulation
3.7613789632765e-183	0.486219166921607	0.975	0.964	8.27089620234869e-179	RPS26	MH	up regulation
9.18858328972145e-171	0.514625779610715	0.573	0.271	2.02047757957685e-166	EPSTI1	MH	up regulation
2.12327584058033e-148	0.71020504874085	0.763	0.605	4.66887124585209e-144	MT2A	MH	up regulation
1.17827083305208e-135	0.384233129685461	0.953	0.939	2.59089973479822e-131	UBC	MH	up regulation
6.78890574588028e-135	0.487211441700582	0.253	0.048	1.49281248446161e-130	CLU	MH	up regulation
3.05947266905442e-133	0.552469894668702	0.324	0.098	6.72747445198377e-129	ID1	MH	up regulation
9.63975521701565e-130	0.529042917111639	0.406	0.178	2.11968577466957e-125	PIM1	MH	up regulation
2.87753171437728e-129	0.379792350317691	0.945	0.919	6.3274044867442e-125	TXNIP	MH	up regulation
3.58765285411926e-128	0.427439772525762	0.578	0.306	7.88888986092283e-124	MX1	MH	up regulation
5.80704227139741e-128	0.478416200121026	0.271	0.07	1.27691052505758e-123	LGALS3BP	MH	up regulation
4.10007916154664e-117	0.377654728548406	0.819	0.708	9.0156640683249e-113	PPDPF	MH	up regulation
6.95384385108606e-116	0.457236840574205	0.225	0.048	1.52908072441531e-111	SERPING1	MH	up regulation
1.07127045463e-113	0.477871034022286	0.789	0.727	2.35561660268592e-109	CEBPB	MH	up regulation
2.84213101518703e-113	0.465427509876744	0.658	0.501	6.24956188929476e-109	UBE2J1	MH	up regulation
1.3790875720637e-112	0.437521963194555	0.887	0.794	3.03247566221086e-108	TSC22D3	MH	up regulation
2.35418749846593e-109	0.419560699106661	0.648	0.503	5.17662289037673e-105	ARF6	MH	up regulation
1.45555426188018e-108	0.482038559078941	0.677	0.542	3.20061826644833e-104	CDKN2D	MH	up regulation
4.36718043464517e-104	0.351960343667157	0.828	0.77	9.60299305774127e-100	ATP5ME	MH	up regulation
1.18589086870669e-99	0.429053179827103	0.795	0.748	2.60765543119914e-95	IFNGR2	MH	up regulation
1.79236336608886e-96	0.318713181839764	0.801	0.739	3.94122780569279e-92	ATP5MD	MH	up regulation
1.31096771874348e-94	0.399809370568875	0.578	0.439	2.88268691674503e-90	PLSCR1	MH	up regulation
8.33472210425127e-92	0.403714538579497	0.602	0.468	1.83272204350381e-87	H2AFJ	MH	up regulation
7.65034073784665e-90	0.478159405635841	0.447	0.307	1.6822334248451e-85	TAOK1	MH	up regulation
3.09481972218294e-88	0.314470775298741	0.822	0.808	6.80519908710806e-84	IFI30	MH	up regulation
1.04283368622855e-87	0.332384236412228	0.264	0.086	2.29308699264797e-83	IFIT3	MH	up regulation
4.61816302836209e-84	0.400499039597031	0.316	0.159	1.01548786830654e-79	NXT1	MH	up regulation
1.96690247989916e-83	0.264633651525704	0.78	0.745	4.32502186305027e-79	NDUFA4	MH	up regulation
5.13218908284914e-81	0.417634067363315	0.457	0.279	1.1285170574277e-76	EIF2AK2	MH	up regulation
1.53220780712618e-79	0.31825061499351	0.726	0.64	3.36917174708975e-75	NDUFA3	MH	up regulation
2.027521503805e-77	0.354868461151012	0.556	0.381	4.45831703471683e-73	IRF7	MH	up regulation
4.66702252535347e-76	0.377386290747432	0.484	0.352	1.02623158309997e-71	AAK1	MH	up regulation
1.09790975215267e-75	0.348756187582617	0.623	0.437	2.41419375400851e-71	XAF1	MH	up regulation
1.37452368912157e-75	0.312846839793178	0.258	0.097	3.02244014000943e-71	CMPK2	MH	up regulation
1.38916862216692e-75	0.370120319284107	0.365	0.192	3.05464288328284e-71	SOCS3	MH	up regulation
9.24446911060786e-75	0.44252173945301	0.358	0.217	2.03276631273156e-70	CES1	MH	up regulation
4.02722477593468e-74	0.339283869232858	0.335	0.157	8.85546455980276e-70	OAS3	MH	up regulation
5.22010447989016e-71	0.288601375073928	0.602	0.519	1.14784877408305e-66	LDHA	MH	up regulation
4.57385069768119e-70	0.455976913616884	0.296	0.197	1.00574402991312e-65	ZBTB43	MH	up regulation
2.70617546915902e-68	0.291154834685922	0.736	0.677	5.95060923913376e-64	TXN	MH	up regulation
1.36438957340283e-67	0.336592812086058	0.641	0.547	3.00015623295549e-63	HRH2	MH	up regulation
1.94811424429729e-67	0.324391912048422	0.654	0.57	4.28370841178532e-63	MIDN	MH	up regulation
6.88030291997893e-67	0.25031641618604	0.738	0.705	1.51290980907417e-62	COX7B	MH	up regulation
2.84919504356098e-66	0.385519213609899	0.222	0.09	6.26509498128624e-62	ISG20	MH	up regulation
4.50498422874154e-66	0.260841538779855	0.989	0.991	9.90600982057977e-62	HLA-A	MH	up regulation
6.28561701047066e-66	0.347007097432977	0.594	0.433	1.38214432443239e-61	PER1	MH	up regulation
5.28581195116326e-64	0.343025685650851	0.485	0.292	1.16229718994129e-59	RPS4Y1	MH	up regulation
5.57548697923216e-64	0.40964647847088	0.362	0.247	1.22599383186336e-59	PTGER2	MH	up regulation
1.22365934210579e-63	0.416223115855538	0.212	0.106	2.69070452735643e-59	RFX2	MH	up regulation
2.45983718707488e-63	0.26581642398568	0.619	0.542	5.40893599065895e-59	IFI27L2	MH	up regulation
1.92792776553004e-61	0.281543999869646	0.547	0.447	4.239320363624e-57	PSMA6	MH	up regulation
4.47713008129388e-61	0.279772049664977	0.633	0.544	9.8447613357571e-57	BLVRA	MH	up regulation
8.28390038759887e-61	0.282094669912711	0.641	0.555	1.82154685622912e-56	CCDC85B	MH	up regulation
1.41126572535055e-60	0.296287769733834	0.243	0.099	3.10323220347332e-56	OASL	MH	up regulation
1.39824632883475e-59	0.29013517452731	0.524	0.41	3.07460385247474e-55	LY96	MH	up regulation
2.0480711246124e-59	0.330523063185841	0.454	0.363	4.50350359591021e-55	BCL3	MH	up regulation
2.29022461483588e-59	0.345935460863358	0.53	0.435	5.03597490556261e-55	PIM3	MH	up regulation
2.96795397685103e-59	0.334184521105133	0.338	0.204	6.52623399969773e-55	TENT5A	MH	up regulation
2.07371104425977e-58	0.315380058100118	0.662	0.579	4.5598832152228e-54	ADAR	MH	up regulation
2.08818637587352e-58	0.355280254079619	0.393	0.269	4.59171302190829e-54	BHLHE40	MH	up regulation
2.25586967768582e-57	0.351442846684857	0.223	0.101	4.96043183426334e-53	DDIT4	MH	up regulation
1.08674279988942e-56	0.2877139560831	0.641	0.557	2.38963874267685e-52	TMEM123	MH	up regulation
2.25480333770174e-56	0.344631697714798	0.366	0.268	4.95808705927237e-52	RNASE2	MH	up regulation
3.24163929764102e-56	0.251446284366714	0.646	0.579	7.12804065158285e-52	POMP	MH	up regulation
5.49401147035757e-56	0.273134576300236	0.636	0.549	1.20807818221693e-51	TRA2B	MH	up regulation
1.40014176723805e-55	0.340201754441091	0.331	0.208	3.07877173197974e-51	MIR22HG	MH	up regulation
2.16684009115056e-55	0.273795807838059	0.37	0.215	4.76466467643096e-51	OAS2	MH	up regulation
5.10310028589821e-55	0.270930450743676	0.625	0.565	1.12212072186616e-50	UBE2L6	MH	up regulation
1.7133907402216e-54	0.251256227616324	0.717	0.669	3.76757489867327e-50	DRAP1	MH	up regulation
2.23313380286282e-54	0.255121488571441	0.556	0.486	4.91043791911505e-50	CREG1	MH	up regulation
3.61164076907823e-54	0.519397419043408	0.238	0.13	7.94163688712613e-50	RGCC	MH	up regulation
6.71515436100401e-53	0.281521693936832	0.471	0.338	1.47659529244117e-48	IFI35	MH	up regulation
9.46477372109149e-53	0.368085657474848	0.488	0.43	2.08120909353081e-48	CTNNB1	MH	up regulation
1.0697254969965e-52	0.340507771265126	0.415	0.322	2.3522193953456e-48	TLE3	MH	up regulation
1.72629477462983e-52	0.304198233277949	0.31	0.182	3.79594957993353e-48	EAF1	MH	up regulation
3.85420466487332e-49	0.260484390993216	0.436	0.298	8.47501063758994e-45	OAS1	MH	up regulation
5.34075099818151e-49	0.294643399625164	0.571	0.485	1.17437773699013e-44	UBE2D1	MH	up regulation
6.69264484283385e-46	0.292298799900369	0.373	0.275	1.47164567449073e-41	ARL4A	MH	up regulation
1.87207642028451e-45	0.276185636541316	0.388	0.265	4.1165088405636e-41	MIR4435-2HG	MH	up regulation
5.08993415367858e-44	0.271323276203971	0.286	0.192	1.11922562105238e-39	RICTOR	MH	up regulation
7.05194498139843e-44	0.276697755097794	0.537	0.47	1.5506521819597e-39	RIOK3	MH	up regulation
9.27413056513822e-44	0.281401665433641	0.353	0.242	2.03928856996824e-39	ARPC5L	MH	up regulation
4.82087402435677e-43	0.260851701188638	0.378	0.253	1.06006198921581e-38	DDX60L	MH	up regulation
1.78052130450443e-42	0.251877085590379	0.522	0.441	3.9151882964748e-38	YPEL5	MH	up regulation
4.77718407275001e-41	0.30997840422634	0.579	0.455	1.050455005757e-36	APOBEC3A	MH	up regulation
1.02685380246055e-40	0.28123432567497	0.467	0.382	2.25794882623049e-36	UBALD2	MH	up regulation
2.52290413532442e-39	0.283815096432572	0.568	0.484	5.54761390316487e-35	VAMP5	MH	up regulation
2.56071355058487e-39	0.272762457571729	0.374	0.275	5.63075302638108e-35	MT1X	MH	up regulation
2.01383188854204e-37	0.298486620635988	0.352	0.229	4.4282149397151e-33	HIST1H1E	MH	up regulation
2.1046639366262e-37	0.261253661858535	0.999	0.999	4.62794553024735e-33	S100A9	MH	up regulation
1.07980701346566e-34	0.260735213748439	0.657	0.61	2.37438764190964e-30	RBP7	MH	up regulation
2.35738291284368e-34	0.266155540554281	0.451	0.336	5.18364928705198e-30	MX2	MH	up regulation
2.91258082059452e-33	0.258091247406274	0.207	0.139	6.40447396640529e-29	LDLR	MH	up regulation
2.8826166784862e-31	0.305532456082865	0.593	0.484	6.33858581432332e-27	ID2	MH	up regulation
6.18497194390686e-31	0.258527069496475	0.859	0.878	1.36001348074568e-26	ANXA1	MH	up regulation
0	2.95731098475906	0.538	0.007	0	IFI27	SH	up regulation
0	1.93357805650451	0.732	0.018	0	MTRNR2L12	SH	up regulation
0	1.53281810988326	0.445	0.01	0	IL1R2	SH	up regulation
0	1.51070297307479	0.953	0.746	0	IFITM3	SH	up regulation
0	1.31855518655622	0.999	0.998	0	RPL41	SH	up regulation
0	1.21923955010224	0.977	0.959	0	S100A12	SH	up regulation
0	1.1821592859755	1	1	0	S100A8	SH	up regulation
0	0.985534518666376	0.658	0.307	0	TAOK1	SH	up regulation
0	0.947981429705341	0.561	0.268	0	RNASE2	SH	up regulation
0	0.904646461074283	0.792	0.457	0	IFI6	SH	up regulation
0	0.830049381600215	0.968	0.964	0	RPS26	SH	up regulation
0	0.794708957638901	0.872	0.611	0	LY6E	SH	up regulation
0	0.652056081850186	0.306	0.009	0	ADAMTS2	SH	up regulation
0	0.639253314280923	0.935	0.887	0	CTSD	SH	up regulation
0	0.533610062716182	0.982	0.971	0	S100A10	SH	up regulation
0	0.51715766801719	0.797	0.739	0	ATP5MD	SH	up regulation
0	0.487209440821236	0.994	0.995	0	HLA-C	SH	up regulation
0	0.458918843978458	0.984	0.988	0	LGALS1	SH	up regulation
0	0.421500555263767	1	1	0	S100A6	SH	up regulation
0	0.387316549831868	1	1	0	ACTB	SH	up regulation
0	0.362705340764411	0.998	0.998	0	SH3BGRL3	SH	up regulation
9.88131291682493e-324	0.822617580363991	0.384	0.048	2.17280189728063e-319	CLU	SH	up regulation
2.39701327302109e-312	0.754948271463501	0.543	0.247	5.27079248604607e-308	FKBP5	SH	up regulation
4.25576728066018e-309	0.539726480787496	1	0.999	9.35800667344367e-305	S100A9	SH	up regulation
2.27682496522313e-307	0.352163681523782	0.999	1	5.00651041602915e-303	S100A4	SH	up regulation
8.70759743976231e-302	0.772234788874615	0.583	0.423	1.91471360102933e-297	CD163	SH	up regulation
3.02420605565017e-291	0.50990032507319	0.822	0.77	6.64992669576915e-287	ATP5ME	SH	up regulation
5.85184995410071e-286	0.841538883918201	0.281	0.01	1.28676328640721e-281	AL138963.3	SH	up regulation
8.20399745408618e-284	0.369246404848322	0.997	0.996	1.80397700017901e-279	GAPDH	SH	up regulation
2.84631090407994e-283	0.553262541267812	0.648	0.519	6.25875304698139e-279	LDHA	SH	up regulation
6.61570407636624e-272	0.869562549282421	0.388	0.101	1.45472716935217e-267	DDIT4	SH	up regulation
2.36008066225692e-263	0.642996655437395	0.771	0.673	5.18958136823674e-259	PLBD1	SH	up regulation
2.66538087603102e-260	0.31133300524453	1	1	5.86090600830461e-256	B2M	SH	up regulation
3.00363318499212e-260	0.284730311946235	0.998	0.999	6.60468901047918e-256	SERF2	SH	up regulation
4.45151509021985e-250	0.633921389902097	0.261	0.014	9.78843653188443e-246	AL133415.1	SH	up regulation
4.1749103427174e-245	0.384661099521724	0.872	0.875	9.1802103526013e-241	ATP5MPL	SH	up regulation
1.73749527669628e-238	0.731067571106478	0.472	0.217	3.82057836392745e-234	CES1	SH	up regulation
2.3665906993948e-237	1.78364173876867	0.742	0.605	5.20389628889922e-233	MT2A	SH	up regulation
1.78160682516773e-235	0.359053074786952	0.96	0.964	3.91757524786132e-231	TYMP	SH	up regulation
2.8136511601563e-230	0.389147100985024	0.714	0.705	6.18693753606768e-226	COX7B	SH	up regulation
2.26272090699674e-221	0.334606531249702	0.987	0.991	4.97549700239513e-217	MYL6	SH	up regulation
4.83841613481081e-218	0.708295526382554	0.495	0.204	1.06391932388355e-213	IFI44L	SH	up regulation
3.84886352419932e-216	0.493625144327071	0.884	0.794	8.46326600336189e-212	TSC22D3	SH	up regulation
6.34628804353763e-213	0.705587763311188	0.503	0.31	1.39548527789349e-208	PLAC8	SH	up regulation
1.58634457567472e-208	0.445625566886704	0.701	0.64	3.48821308745113e-204	NDUFA3	SH	up regulation
6.64698282104132e-208	0.580015434901985	0.894	0.91	1.46160505251878e-203	IFITM2	SH	up regulation
1.84316205215182e-207	0.449059928428112	0.737	0.677	4.05292903647664e-203	TXN	SH	up regulation
2.08674929666856e-202	0.652670426697863	0.408	0.135	4.5885530284445e-198	SIGLEC1	SH	up regulation
1.16674379331249e-199	0.316661281870324	0.893	0.917	2.56555292711483e-195	GNG5	SH	up regulation
5.21676356268132e-199	0.540407754177949	0.658	0.545	1.147114139798e-194	HMGB2	SH	up regulation
5.38964096590278e-198	0.412537188690839	0.892	0.878	1.18512815199236e-193	ANXA1	SH	up regulation
7.35827533058275e-197	0.921474474096849	0.223	0.02	1.61801116244184e-192	RNASE1	SH	up regulation
5.16378739264337e-195	0.347157721609973	0.727	0.723	1.13546520976835e-190	NDUFB9	SH	up regulation
5.16215644078518e-194	0.449434945168676	0.724	0.644	1.13510657976425e-189	NDUFB1	SH	up regulation
1.28721565609122e-192	0.350157935678577	0.729	0.724	2.83045850617898e-188	DBI	SH	up regulation
1.2383208554328e-190	0.485695625678884	0.56	0.447	2.72294372901117e-186	MGST1	SH	up regulation
1.64780273183106e-190	0.361249256980136	0.861	0.86	3.62335342702333e-186	MYL12A	SH	up regulation
3.67925928350417e-190	0.36073431535518	0.72	0.708	8.09032323849732e-186	ROMO1	SH	up regulation
2.99112338662904e-189	0.309591120779453	0.878	0.896	6.5771812148586e-185	ANXA2	SH	up regulation
1.83785713057879e-186	0.334136059117553	0.752	0.758	4.04126404442971e-182	COX6C	SH	up regulation
5.11820891685349e-186	0.361385080447761	0.855	0.865	1.12544295872691e-181	SERPINB1	SH	up regulation
1.05421994400292e-184	0.454492185995181	0.573	0.465	2.31812423486803e-180	CD164	SH	up regulation
1.05854787901345e-178	0.321091425192411	0.812	0.834	2.32764093116267e-174	ATP6V0E1	SH	up regulation
3.79613562195418e-171	0.297448981788309	0.515	0.715	8.34732261911506e-167	RETN	SH	up regulation
4.26923564290349e-171	0.275930307257142	0.828	0.867	9.38762225518048e-167	CTSB	SH	up regulation
6.53116835571391e-171	0.27271611354931	0.71	0.741	1.43613860973793e-166	NDUFS5	SH	up regulation
4.57783457586978e-168	0.277777161849273	0.845	0.882	1.00662004488801e-163	ENO1	SH	up regulation
2.66759472192158e-167	0.451437078225833	0.578	0.468	5.86577403403337e-163	H2AFJ	SH	up regulation
6.56877715239967e-167	0.528562762417243	0.305	0.1	1.44440840804116e-162	SAP30	SH	up regulation
1.54355472594775e-164	0.289705054180283	0.735	0.756	3.39412248688652e-160	SEC61B	SH	up regulation
5.22662736862136e-164	0.542160217866643	0.432	0.198	1.14928309208615e-159	IFI44	SH	up regulation
8.83995144420934e-163	0.353085960600088	0.611	0.579	1.94381692306719e-158	POMP	SH	up regulation
6.6087847822999e-160	0.365734297944497	0.627	0.582	1.45320568577992e-155	CD53	SH	up regulation
2.30619223834229e-159	0.37162078006912	0.797	0.789	5.07108611289087e-155	CEBPD	SH	up regulation
3.59914695157036e-159	0.366221842943529	0.589	0.542	7.91416423180806e-155	IFI27L2	SH	up regulation
1.9715037980032e-158	0.273636034053234	0.725	0.742	4.33513970142924e-154	ATP5PD	SH	up regulation
3.80051018127552e-158	0.366465442002514	0.674	0.653	8.35694183760674e-154	SEC61G	SH	up regulation
6.146197881077e-155	0.34705207386805	0.539	0.486	1.35148745207002e-150	CREG1	SH	up regulation
8.46193155821495e-153	0.298981089079879	0.727	0.74	1.86069413033588e-148	TMBIM6	SH	up regulation
8.62699112688228e-149	0.320149603681129	1	1	1.89698907889015e-144	MT-CO2	SH	up regulation
1.3583954045527e-148	0.421310933315581	0.231	0.048	2.98697565507093e-144	FLT3	SH	up regulation
2.17253730630853e-148	0.318543861378052	0.768	0.779	4.77719228284182e-144	TIMP1	SH	up regulation
7.85407156926169e-146	0.255637196947655	0.712	0.74	1.72703179736495e-141	SUB1	SH	up regulation
2.85373179905068e-142	0.259923904784098	0.982	0.993	6.27507085293255e-138	CYBA	SH	up regulation
1.513475963804e-141	0.2797155708034	0.81	0.843	3.32798229680862e-137	C1orf162	SH	up regulation
7.60984539421519e-140	0.277427275493696	0.773	0.787	1.67332890373398e-135	GLRX	SH	up regulation
1.28158234146183e-138	0.262004988297502	0.818	0.849	2.81807141064041e-134	NDUFA1	SH	up regulation
2.04066060625678e-138	0.536322761806706	0.26	0.059	4.48720860709803e-134	THBS1	SH	up regulation
2.34650453691536e-136	0.282177142662149	0.738	0.75	5.15972882622318e-132	UQCRQ	SH	up regulation
5.98300774402384e-135	1.44779658957641	0.426	0.275	1.3156035728334e-130	MT1X	SH	up regulation
4.63469559446274e-134	0.286433475826345	0.629	0.624	1.01912321426641e-129	TBCA	SH	up regulation
9.07149743977173e-131	0.259577436308389	0.81	0.831	1.99473157203141e-126	PGD	SH	up regulation
8.57968718844408e-129	0.321514028891698	0.642	0.639	1.88658741586697e-124	GCA	SH	up regulation
1.13851524107997e-128	0.439106074050194	0.282	0.109	2.50348116361074e-124	TCN2	SH	up regulation
3.77499500376514e-127	0.395435153352982	0.481	0.416	8.30083651377916e-123	STAB1	SH	up regulation
3.35073047274368e-123	0.348063985649275	0.537	0.487	7.36792123651607e-119	RNASE6	SH	up regulation
3.52403389902389e-122	0.275507158515224	0.759	0.77	7.74899814056364e-118	NOP10	SH	up regulation
2.11602786405652e-121	0.254921482077287	0.926	0.938	4.65293367027387e-117	LCP1	SH	up regulation
1.72557209084767e-120	0.313399932238764	0.555	0.503	3.79436047056494e-116	ARF6	SH	up regulation
3.70272490309486e-120	0.562043345599593	0.471	0.316	8.14192178941529e-116	ALOX5AP	SH	up regulation
1.94380264798032e-119	0.252395414764004	0.649	0.675	4.27422764264392e-115	CD63	SH	up regulation
1.71092239421877e-116	0.26144073045865	0.747	0.774	3.76214725264766e-112	TCIRG1	SH	up regulation
2.30732136972021e-116	0.282047268604822	0.582	0.564	5.07356895987778e-112	TMEM167A	SH	up regulation
1.43420949828859e-114	0.277798876301505	0.641	0.641	3.15368326578678e-110	ITGAM	SH	up regulation
1.628974053673e-114	0.257516007630128	0.482	0.461	3.58195104662156e-110	NDUFB3	SH	up regulation
4.1044355544442e-113	0.283972102673206	0.518	0.503	9.02524334066735e-109	RPS27L	SH	up regulation
8.30370352828105e-109	0.650710525740749	0.309	0.128	1.82590136883372e-104	IFITM1	SH	up regulation
1.0713672617544e-106	0.422647471813358	0.443	0.321	2.35582947187174e-102	MCEMP1	SH	up regulation
2.31417586374048e-106	0.25684692788953	0.733	0.763	5.08864130677894e-102	CD99	SH	up regulation
1.49016766229988e-102	0.37403982377289	0.551	0.39	3.2767296726312e-98	ISG15	SH	up regulation
8.06123895733815e-101	0.404925827903176	0.257	0.086	1.77258583432909e-96	IFIT3	SH	up regulation
3.65189176048402e-100	0.259766591327312	0.465	0.447	8.03014479212831e-96	DNAJC15	SH	up regulation
3.37090415714835e-95	0.253065648611789	0.614	0.629	7.4122811511535e-91	RIPOR2	SH	up regulation
5.16892504328543e-95	0.414133259090319	0.479	0.306	1.13659492776803e-90	MX1	SH	up regulation
6.04174409195128e-89	0.366474501524112	0.22	0.09	1.32851910837917e-84	PIGX	SH	up regulation
9.24365367570091e-88	0.350021369259593	0.413	0.331	2.03258700674987e-83	ACSL1	SH	up regulation
7.58782251339624e-87	0.367567251857109	0.265	0.124	1.6684862924707e-82	MT1F	SH	up regulation
1.87107462864373e-86	0.355181230690065	0.398	0.295	4.1143060009247e-82	PHC2	SH	up regulation
3.04271189494584e-85	0.313776897200292	0.456	0.381	6.69061918579641e-81	IRF7	SH	up regulation
3.73933196724915e-85	0.369507601780012	0.419	0.271	8.22241706278417e-81	EPSTI1	SH	up regulation
1.39819469019578e-83	0.305090964563724	0.411	0.339	3.0744903042715e-79	AGFG1	SH	up regulation
5.97333047170811e-82	0.340397671631473	0.334	0.215	1.3134756374239e-77	OAS2	SH	up regulation
4.89815095544502e-81	0.289716135388401	0.416	0.353	1.07705441359281e-76	WASHC1	SH	up regulation
5.26419077262833e-80	0.294938606266078	0.328	0.252	1.15754290899324e-75	CNIH4	SH	up regulation
5.43195993647693e-76	0.254209892288319	0.392	0.372	1.19443367043191e-71	ANXA6	SH	up regulation
3.85068517062676e-75	0.254213890524666	0.419	0.413	8.46727162169118e-71	HMOX1	SH	up regulation
2.27359992410266e-69	0.294892235267209	0.485	0.486	4.99941887310935e-65	MT-ND6	SH	up regulation
1.9453393379933e-67	0.386934867507601	0.259	0.159	4.27760667031347e-63	NKG7	SH	up regulation
6.69847851261195e-67	0.304667801081864	0.284	0.2	1.47292844013824e-62	GSR	SH	up regulation
2.96485651007261e-66	0.253024947531627	0.427	0.385	6.51942297999867e-62	NFE2	SH	up regulation
4.79807724201575e-58	0.257556832023469	0.486	0.433	1.05504920474684e-53	PER1	SH	up regulation
3.06748306107474e-55	0.275870131668281	0.34	0.261	6.74508850299725e-51	MARC1	SH	up regulation
1.16311209377617e-53	0.250636737579004	0.211	0.126	2.55756718300443e-49	KLF9	SH	up regulation
2.14825516248964e-45	0.302326994963687	0.29	0.229	4.72379827679848e-41	HIST1H1E	SH	up regulation
0	1.26192294968178	0.445	0.043	0	IL1R2	SM	up regulation
0	1.10217185225765	0.515	0.346	0	RETN	SM	up regulation
0	1.06400519419442	0.977	0.925	0	S100A12	SM	up regulation
0	0.883988803379597	0.732	0.31	0	MTRNR2L12	SM	up regulation
0	0.666493423688082	0.999	0.995	0	MT-CO3	SM	up regulation
0	0.609514847670694	1	0.999	0	S100A8	SM	up regulation
0	0.603349731990543	0.561	0.366	0	RNASE2	SM	up regulation
0	0.591033971207056	0.583	0.404	0	CD163	SM	up regulation
0	0.579604505992658	0.979	0.937	0	MT-CYB	SM	up regulation
0	0.578441683593197	0.658	0.471	0	HMGB2	SM	up regulation
0	0.574140247962807	0.999	0.968	0	MT-ND3	SM	up regulation
0	0.570260982796546	0.26	0.059	0	THBS1	SM	up regulation
0	0.561179450103501	1	0.999	0	MT-CO2	SM	up regulation
0	0.556944779934375	0.306	0.048	0	ADAMTS2	SM	up regulation
0	0.534294314798331	0.543	0.332	0	FKBP5	SM	up regulation
0	0.507375113030535	0.658	0.447	0	TAOK1	SM	up regulation
0	0.500182295426372	0.995	0.983	0	MT-ATP6	SM	up regulation
0	0.45924481513252	0.982	0.966	0	S100A10	SM	up regulation
0	0.454183045058635	0.922	0.887	0	MT-ND5	SM	up regulation
0	0.447096156239965	0.305	0.115	0	SAP30	SM	up regulation
0	0.444438116883115	0.771	0.674	0	PLBD1	SM	up regulation
0	0.397506426355056	0.935	0.884	0	CTSD	SM	up regulation
0	0.385010790174385	0.231	0.058	0	FLT3	SM	up regulation
0	0.381758363582018	0.999	0.996	0	MT-CO1	SM	up regulation
0	0.378155334753434	0.984	0.976	0	LGALS1	SM	up regulation
0	0.376789611761098	0.991	0.979	0	MT-ND4	SM	up regulation
0	0.349567556253009	0.999	0.996	0	RPL41	SM	up regulation
0	0.343830214678607	0.968	0.975	0	RPS26	SM	up regulation
0	0.339574777301651	0.97	0.919	0	ACTG1	SM	up regulation
0	0.338292135623025	0.759	0.704	0	NOP10	SM	up regulation
0	0.295548182607174	0.972	0.95	0	VCAN	SM	up regulation
0	0.277065104833786	1	1	0	ACTB	SM	up regulation
0	0.261509892723153	0.997	0.993	0	GAPDH	SM	up regulation
1.60926551696462e-308	0.747389315150364	0.223	0.074	3.53861394525351e-304	RNASE1	SM	up regulation
1.61947163573104e-299	0.518119702597564	0.388	0.223	3.56105617980898e-295	DDIT4	SM	up regulation
3.67573210276329e-298	0.269888798998605	0.872	0.853	8.08256732076621e-294	ATP5MPL	SM	up regulation
2.41726735137637e-294	0.278472818928961	1	0.999	5.3153291789415e-290	S100A9	SM	up regulation
2.7387451170623e-293	0.274859377594788	0.884	0.868	6.02222663790828e-289	PKM	SM	up regulation
1.96128235048056e-285	0.439591742209189	0.443	0.272	4.31266376047171e-281	MCEMP1	SM	up regulation
2.0627226920356e-284	0.268815443304697	0.828	0.806	4.53572092751707e-280	CTSB	SM	up regulation
1.04362436192485e-281	0.377707807985389	0.642	0.541	2.29482560943655e-277	GCA	SM	up regulation
6.50278776334959e-271	0.292894275981894	0.855	0.819	1.42989800128294e-266	SERPINB1	SM	up regulation
3.96737521232699e-265	0.348446871815947	0.633	0.541	8.72386135438581e-261	LTA4H	SM	up regulation
3.56524761238756e-254	0.322673722477524	0.552	0.471	7.83962297487901e-250	HSPA8	SM	up regulation
1.11825899371264e-253	0.292424560801409	0.724	0.668	2.45893970127472e-249	NDUFB1	SM	up regulation
6.12369333273123e-248	0.280106475471761	0.797	0.782	1.34653892693427e-243	CEBPD	SM	up regulation
4.74243771880633e-244	0.290790735863146	0.837	0.829	1.04281462998832e-239	MT-ATP8	SM	up regulation
5.39283609926373e-240	1.17503413200468	0.426	0.374	1.1858307298671e-235	MT1X	SM	up regulation
1.34896948435154e-236	0.34277347215781	0.614	0.521	2.9662489991406e-232	RIPOR2	SM	up regulation
2.11915703879524e-229	0.264661166193884	0.648	0.602	4.65981441260684e-225	LDHA	SM	up regulation
2.7328864388819e-217	0.295245918577507	0.641	0.575	6.00934399045742e-213	ITGAM	SM	up regulation
2.31372786555327e-216	0.289942347312649	0.56	0.501	5.0876562035651e-212	MGST1	SM	up regulation
7.13256878805421e-216	0.443379050361591	0.471	0.329	1.56838055080524e-211	ALOX5AP	SM	up regulation
4.03041029954225e-215	0.436499277704002	0.281	0.12	8.86246920766345e-211	AL138963.3	SM	up regulation
4.6405749114175e-215	0.316544450439174	0.258	0.136	1.02041601727159e-210	CCR2	SM	up regulation
5.94010848915849e-198	1.07343669002781	0.742	0.763	1.30617045568106e-193	MT2A	SM	up regulation
2.54351560701734e-197	0.408854489115382	0.206	0.08	5.59293646827043e-193	EREG	SM	up regulation
9.06042094604403e-193	0.252545868986088	0.573	0.524	1.99229596182562e-188	CD164	SM	up regulation
1.82532260475007e-188	0.284750844246061	0.438	0.347	4.01370187558492e-184	SLC16A3	SM	up regulation
1.23116282011073e-187	0.257079317376327	0.723	0.672	2.70720392514148e-183	FPR1	SM	up regulation
5.06804870874258e-187	0.357187046815498	0.261	0.118	1.11441323056541e-182	AL133415.1	SM	up regulation
4.09558593364387e-175	0.272216335320049	0.365	0.28	9.0057839094895e-171	METTL7A	SM	up regulation
2.52776370952864e-165	0.357934937998943	0.485	0.409	5.55829962088254e-161	MT-ND6	SM	up regulation
6.61216247587929e-165	0.276722619104965	0.616	0.525	1.4539484068211e-160	DYNLL1	SM	up regulation
6.08382099900964e-161	0.259106119906024	0.868	0.863	1.33777139947223e-156	MT-ND4L	SM	up regulation
8.28049401517941e-156	0.263266248140317	0.392	0.333	1.8207978289978e-151	ANXA6	SM	up regulation
1.02006816928894e-154	0.33540613866341	0.384	0.253	2.24302789744945e-150	CLU	SM	up regulation
5.63134786659987e-145	0.287289596755555	0.34	0.232	1.23827708238665e-140	MARC1	SM	up regulation
4.15381547679913e-137	0.252228279760776	0.226	0.148	9.13382485193361e-133	HSPA1A	SM	up regulation
1.40804383262537e-132	0.288545831653468	0.472	0.358	3.09614758355992e-128	CES1	SM	up regulation
1.12411513065498e-131	0.283842884781042	0.204	0.103	2.47181676079724e-127	CXCR4	SM	up regulation
4.91681248345734e-130	0.260677091245549	0.427	0.348	1.08115789698743e-125	NFE2	SM	up regulation
3.61827063906936e-127	0.264465968246411	0.267	0.178	7.95621530824961e-123	SAMSN1	SM	up regulation
2.92446450249942e-123	0.266906123055131	0.363	0.277	6.43060499454597e-119	IRS2	SM	up regulation

## Sheet: Supplementary Table S3 legend
This DEGs list is related to Fig. 3D and 3E
Field	Explanation
GeneName	Gene name
avg_logFC	natural logarithm of expression fold change (logarithmic scale to base e)
p_val_adj	Benjamini-Hochberg adjusted p-values (Multiple comparisons adjustement)
BS-PS	compare the gene expresson between severe BLAF vs severe PBMC
BM-PM	compare the gene expresson between mild BLAF vs mild PBMC
BS-BM	compare the gene expresson between severe BLAF vs mild PBMC

## Sheet: Supplementary Table S3
p_val	avg_logFC	pct.1	pct.2	p_val_adj	gene	compare	Type
0	-0.2500730767495	0.05	0.163	0	ADAP1	BS-PS	down regulation
0	-0.250116961759779	0.139	0.255	0	TGFBR2	BS-PS	down regulation
0	-0.250206883327607	0.315	0.386	0	STUB1	BS-PS	down regulation
0	-0.250220634208458	0.006	0.123	0	MPP7	BS-PS	down regulation
0	-0.250514580739421	0.281	0.362	0	SNX27	BS-PS	down regulation
0	-0.250578080278334	0.402	0.458	0	SRSF9	BS-PS	down regulation
0	-0.250980448786954	0.205	0.293	0	ERCC1	BS-PS	down regulation
0	-0.251656077290984	0.204	0.299	0	PQBP1	BS-PS	down regulation
0	-0.252050093287146	0.255	0.342	0	ATRX	BS-PS	down regulation
0	-0.252449497849575	0.899	0.857	0	JUNB	BS-PS	down regulation
0	-0.252888806503313	0.239	0.33	0	LYPLA1	BS-PS	down regulation
0	-0.252898250354731	0.045	0.17	0	KCNQ1	BS-PS	down regulation
0	-0.253026321876141	0.801	0.798	0	HMGB1	BS-PS	down regulation
0	-0.25304331624867	0.1	0.22	0	ZBTB7B	BS-PS	down regulation
0	-0.253101388465223	0.064	0.192	0	FAM110A	BS-PS	down regulation
0	-0.253174639074412	0.39	0.444	0	NCKAP1L	BS-PS	down regulation
0	-0.253317288948575	0.118	0.231	0	RPS6KB2	BS-PS	down regulation
0	-0.253452338438361	0.297	0.37	0	IDH3G	BS-PS	down regulation
0	-0.253651497732871	0.363	0.423	0	SERPINB6	BS-PS	down regulation
0	-0.25397621764663	0.056	0.177	0	RASSF1	BS-PS	down regulation
0	-0.25411281960048	0.715	0.713	0	NDUFB9	BS-PS	down regulation
0	-0.254264900223404	0.884	0.878	0	ARPC1B	BS-PS	down regulation
0	-0.254267120611607	0.181	0.277	0	DHRS4	BS-PS	down regulation
0	-0.254818173070539	0.125	0.24	0	CTNNBIP1	BS-PS	down regulation
0	-0.255008543865109	0.244	0.336	0	SIVA1	BS-PS	down regulation
0	-0.255604671007598	0.053	0.172	0	MAPK8IP3	BS-PS	down regulation
0	-0.255835396521924	0.244	0.335	0	PRKCSH	BS-PS	down regulation
0	-0.256449506342877	0.202	0.297	0	NDUFA10	BS-PS	down regulation
0	-0.256599735802809	0.361	0.446	0	LAT2	BS-PS	down regulation
0	-0.256826879420304	0.15	0.255	0	SH3BP1	BS-PS	down regulation
0	-0.257198045875855	0.08	0.206	0	NISCH	BS-PS	down regulation
0	-0.257947161583801	0.149	0.26	0	HVCN1	BS-PS	down regulation
0	-0.258578715783276	0.738	0.746	0	ATP5PD	BS-PS	down regulation
0	-0.258762033366174	0.744	0.746	0	CAPZB	BS-PS	down regulation
0	-0.258831307816004	0.435	0.464	0	ARPC4	BS-PS	down regulation
0	-0.259010912288199	0.142	0.255	0	PRRC2B	BS-PS	down regulation
0	-0.259566456430776	0.276	0.355	0	EPN1	BS-PS	down regulation
0	-0.259583790193367	0.391	0.441	0	XRN2	BS-PS	down regulation
0	-0.259619356360246	0.023	0.142	0	ULK1	BS-PS	down regulation
0	-0.259665233139773	0.147	0.275	0	TNRC6B	BS-PS	down regulation
0	-0.260106796373513	0.558	0.583	0	DDX17	BS-PS	down regulation
0	-0.260236801948458	0.561	0.607	0	NDUFS7	BS-PS	down regulation
0	-0.260294716040244	0.124	0.241	0	RABL6	BS-PS	down regulation
0	-0.260776289040372	0.23	0.256	0	AL133415.1	BS-PS	down regulation
0	-0.261809821578624	0.595	0.613	0	MBNL1	BS-PS	down regulation
0	-0.262485538516325	0.282	0.363	0	LSM4	BS-PS	down regulation
0	-0.262522114581097	0.138	0.254	0	AP2A1	BS-PS	down regulation
0	-0.26252860777094	0.145	0.259	0	ANAPC5	BS-PS	down regulation
0	-0.262876108643284	0.426	0.49	0	MDH2	BS-PS	down regulation
0	-0.263319894774524	0.134	0.254	0	FDFT1	BS-PS	down regulation
0	-0.263475707901982	0.262	0.365	0	OGFRL1	BS-PS	down regulation
0	-0.263645884373314	0.088	0.211	0	PPP2R5A	BS-PS	down regulation
0	-0.264788381757826	0.489	0.515	0	POLE4	BS-PS	down regulation
0	-0.265539702845219	0.018	0.148	0	FRY	BS-PS	down regulation
0	-0.26555081004169	0.309	0.392	0	DOCK2	BS-PS	down regulation
0	-0.266987782232722	0.396	0.476	0	NDUFS8	BS-PS	down regulation
0	-0.267145243498471	0.53	0.573	0	ATP5F1C	BS-PS	down regulation
0	-0.267274497237969	0.165	0.286	0	FOXP1	BS-PS	down regulation
0	-0.26734751897169	0.127	0.238	0	DEF8	BS-PS	down regulation
0	-0.268752331475714	0.293	0.388	0	PAK1	BS-PS	down regulation
0	-0.268802792401685	0.119	0.251	0	NCBP2-AS2	BS-PS	down regulation
0	-0.269398114263018	0.066	0.193	0	CCDC159	BS-PS	down regulation
0	-0.269558039358385	0.024	0.158	0	MXD4	BS-PS	down regulation
0	-0.269784777901482	0.446	0.507	0	ZNHIT1	BS-PS	down regulation
0	-0.270120394842761	0.037	0.166	0	NPEPL1	BS-PS	down regulation
0	-0.270436197582927	0.982	0.978	0	GABARAP	BS-PS	down regulation
0	-0.270545937612966	0.789	0.758	0	CAST	BS-PS	down regulation
0	-0.270694438942353	0.537	0.595	0	NDUFS6	BS-PS	down regulation
0	-0.270770057441513	0.144	0.256	0	AKAP9	BS-PS	down regulation
0	-0.271098266032458	0.222	0.33	0	ZDHHC20	BS-PS	down regulation
0	-0.271565418517454	0.379	0.459	0	REX1BD	BS-PS	down regulation
0	-0.271802613023461	0.541	0.558	0	CIRBP	BS-PS	down regulation
0	-0.271960723543051	0.366	0.44	0	UFC1	BS-PS	down regulation
0	-0.272189285826744	0.348	0.433	0	SASH3	BS-PS	down regulation
0	-0.272289903412606	0.022	0.146	0	ABCA7	BS-PS	down regulation
0	-0.272549172285841	0.013	0.147	0	TMEM71	BS-PS	down regulation
0	-0.27276671396615	0.943	0.951	0	RPS29	BS-PS	down regulation
0	-0.273183191510659	0.093	0.226	0	MTMR3	BS-PS	down regulation
0	-0.273483346823223	0.096	0.225	0	MAPK14	BS-PS	down regulation
0	-0.273718607374508	0.557	0.522	0	ID2	BS-PS	down regulation
0	-0.273735954180286	0.024	0.15	0	TBC1D10C	BS-PS	down regulation
0	-0.274041166674804	0.313	0.366	0	AC004687.1	BS-PS	down regulation
0	-0.274276618497027	0.338	0.407	0	KIAA0930	BS-PS	down regulation
0	-0.274336933878151	0.347	0.421	0	ERGIC3	BS-PS	down regulation
0	-0.274462355580062	0.33	0.416	0	TIMM13	BS-PS	down regulation
0	-0.274718096055923	0.366	0.531	0	ANP32A	BS-PS	down regulation
0	-0.274833599274764	0.44	0.507	0	SYF2	BS-PS	down regulation
0	-0.274923017738996	0.035	0.161	0	SPECC1	BS-PS	down regulation
0	-0.275012087806886	0.451	0.517	0	H2AFV	BS-PS	down regulation
0	-0.275211001419882	0.355	0.429	0	NDUFB5	BS-PS	down regulation
0	-0.275322111250396	0.068	0.2	0	PRDX2	BS-PS	down regulation
0	-0.275387332748513	0.216	0.321	0	HOOK3	BS-PS	down regulation
0	-0.275497092921082	0.01	0.139	0	SYTL1	BS-PS	down regulation
0	-0.276496913866237	0.058	0.202	0	AC096667.1	BS-PS	down regulation
0	-0.277154104573548	0.104	0.223	0	QPCT	BS-PS	down regulation
0	-0.277401568464137	0.803	0.83	0	PRELID1	BS-PS	down regulation
0	-0.277815109700503	0.041	0.174	0	CARD9	BS-PS	down regulation
0	-0.278005067405822	0.198	0.32	0	LYL1	BS-PS	down regulation
0	-0.278096664707098	0.086	0.218	0	SLC9A3R1	BS-PS	down regulation
0	-0.27835561246729	0.064	0.206	0	RBL2	BS-PS	down regulation
0	-0.278561717737628	0.391	0.472	0	APBB1IP	BS-PS	down regulation
0	-0.278836376032552	0.441	0.498	0	TWF2	BS-PS	down regulation
0	-0.279468588467716	0.36	0.419	0	G6PD	BS-PS	down regulation
0	-0.279774995549688	0.433	0.5	0	LENG8	BS-PS	down regulation
0	-0.280074116971567	0.273	0.354	0	ETHE1	BS-PS	down regulation
0	-0.280143839908494	0.196	0.313	0	CLNS1A	BS-PS	down regulation
0	-0.280225063309408	0.575	0.591	0	IFI27L2	BS-PS	down regulation
0	-0.28120851558608	0.183	0.303	0	FBL	BS-PS	down regulation
0	-0.281511230702913	0.065	0.192	0	A1BG	BS-PS	down regulation
0	-0.281934122090477	0.28	0.384	0	DIAPH1	BS-PS	down regulation
0	-0.282029015512637	0.164	0.299	0	TRIM8	BS-PS	down regulation
0	-0.282268018369846	0.72	0.719	0	TLN1	BS-PS	down regulation
0	-0.282549523833315	0.032	0.168	0	P2RX1	BS-PS	down regulation
0	-0.282698320989712	0.189	0.299	0	ZNF524	BS-PS	down regulation
0	-0.2831206863282	0.174	0.302	0	ZDHHC7	BS-PS	down regulation
0	-0.283502952501711	0.708	0.736	0	EDF1	BS-PS	down regulation
0	-0.283622893658183	0.209	0.336	0	CHP1	BS-PS	down regulation
0	-0.283764241060979	0.228	0.335	0	MAF1	BS-PS	down regulation
0	-0.284174387650787	0.387	0.445	0	HK3	BS-PS	down regulation
0	-0.284595707129159	0.317	0.411	0	PPP1CC	BS-PS	down regulation
0	-0.284935961313157	0.117	0.245	0	OAZ2	BS-PS	down regulation
0	-0.285218500455991	0.254	0.371	0	KRT10	BS-PS	down regulation
0	-0.28608112123581	0.232	0.326	0	RASSF4	BS-PS	down regulation
0	-0.286342810815139	0.894	0.865	0	MT-ATP8	BS-PS	down regulation
0	-0.287299716303688	0.607	0.628	0	SH3BGRL	BS-PS	down regulation
0	-0.287613579925014	0.414	0.48	0	ATF4	BS-PS	down regulation
0	-0.289743358944536	0.419	0.482	0	POLR2E	BS-PS	down regulation
0	-0.290704563233803	0.116	0.254	0	GIMAP1	BS-PS	down regulation
0	-0.291371476437326	0.174	0.312	0	MOB3A	BS-PS	down regulation
0	-0.292434957978998	0.031	0.17	0	CEACAM4	BS-PS	down regulation
0	-0.292568525645831	0.281	0.37	0	GAS7	BS-PS	down regulation
0	-0.292674167456497	0.676	0.698	0	MTDH	BS-PS	down regulation
0	-0.292980632479021	0.402	0.477	0	RPS17	BS-PS	down regulation
0	-0.293606253643998	0.206	0.337	0	FAM204A	BS-PS	down regulation
0	-0.293803400864379	0.12	0.251	0	INPPL1	BS-PS	down regulation
0	-0.293971238598634	0.114	0.25	0	FBXO9	BS-PS	down regulation
0	-0.295048273957018	0.736	0.794	0	POLR2L	BS-PS	down regulation
0	-0.295168828781504	0.398	0.47	0	CSK	BS-PS	down regulation
0	-0.295625121623962	0.074	0.221	0	PHF21A	BS-PS	down regulation
0	-0.296437565046099	0.099	0.239	0	PIEZO1	BS-PS	down regulation
0	-0.296613526473723	0.108	0.235	0	REEP4	BS-PS	down regulation
0	-0.296622873708428	0.225	0.341	0	PPP1R9B	BS-PS	down regulation
0	-0.29718565537757	0.13	0.269	0	CTDSP2	BS-PS	down regulation
0	-0.297460307823601	0.486	0.543	0	RPL22L1	BS-PS	down regulation
0	-0.297987582827012	0.018	0.167	0	CIDEB	BS-PS	down regulation
0	-0.299274128652978	0.145	0.288	0	HELZ	BS-PS	down regulation
0	-0.299313757990459	0.261	0.368	0	KCNAB2	BS-PS	down regulation
0	-0.299953025101166	0.121	0.255	0	LRCH4	BS-PS	down regulation
0	-0.300619287061625	0.194	0.32	0	SLC38A10	BS-PS	down regulation
0	-0.30097072589598	0.569	0.624	0	H2AFZ	BS-PS	down regulation
0	-0.303498568037153	0.41	0.481	0	EHBP1L1	BS-PS	down regulation
0	-0.303824865571643	0.081	0.22	0	CARHSP1	BS-PS	down regulation
0	-0.303919986082618	0.357	0.452	0	HNRNPH1	BS-PS	down regulation
0	-0.3040592572753	0.104	0.25	0	FOXO3	BS-PS	down regulation
0	-0.304541923846077	0.347	0.44	0	SNX17	BS-PS	down regulation
0	-0.305319262390856	0.03	0.19	0	RGS14	BS-PS	down regulation
0	-0.30602472386544	0.131	0.261	0	ITGA4	BS-PS	down regulation
0	-0.306916937896102	0.15	0.289	0	MKNK2	BS-PS	down regulation
0	-0.307060839094736	0.204	0.326	0	COMMD9	BS-PS	down regulation
0	-0.307895649973324	0.624	0.645	0	SRSF5	BS-PS	down regulation
0	-0.307935194728997	0.647	0.68	0	RNASET2	BS-PS	down regulation
0	-0.309289874780588	0.462	0.527	0	UXT	BS-PS	down regulation
0	-0.309549511159889	0.912	0.934	0	SPI1	BS-PS	down regulation
0	-0.309967977631094	0.903	0.92	0	COX6B1	BS-PS	down regulation
0	-0.310955953808409	0.13	0.278	0	TPGS1	BS-PS	down regulation
0	-0.311339430731907	0.997	0.985	0	EIF1	BS-PS	down regulation
0	-0.311766677284845	0.095	0.246	0	PELI1	BS-PS	down regulation
0	-0.311771522159229	0.158	0.287	0	CREB5	BS-PS	down regulation
0	-0.311974612388694	0.094	0.245	0	QARS	BS-PS	down regulation
0	-0.312142336958796	0.272	0.377	0	BST1	BS-PS	down regulation
0	-0.312575683626093	0.737	0.758	0	MSN	BS-PS	down regulation
0	-0.312734577027589	0.641	0.692	0	PGAM1	BS-PS	down regulation
0	-0.313041657140986	0.067	0.225	0	RNF44	BS-PS	down regulation
0	-0.31327152505296	0.54	0.6	0	ATP5PB	BS-PS	down regulation
0	-0.314243159473551	0.132	0.284	0	ITPK1	BS-PS	down regulation
0	-0.315020019335308	0.637	0.662	0	GDI2	BS-PS	down regulation
0	-0.315366135840712	0.312	0.417	0	WASHC1	BS-PS	down regulation
0	-0.315451457549151	0.171	0.316	0	GRK6	BS-PS	down regulation
0	-0.315888725299202	0.649	0.694	0	PPP1CA	BS-PS	down regulation
0	-0.316017608631969	0.194	0.206	0	EGR1	BS-PS	down regulation
0	-0.316044341951719	0.519	0.577	0	VPS28	BS-PS	down regulation
0	-0.316223645201717	0.073	0.228	0	ITGAE	BS-PS	down regulation
0	-0.316229950883029	0.511	0.577	0	SSR2	BS-PS	down regulation
0	-0.319491851540098	0.031	0.197	0	PLPPR2	BS-PS	down regulation
0	-0.320342105205436	0.537	0.592	0	WASF2	BS-PS	down regulation
0	-0.321209509959116	0.338	0.451	0	ZNF385A	BS-PS	down regulation
0	-0.32125359842779	0.364	0.462	0	ALOX5	BS-PS	down regulation
0	-0.321347259037233	0.395	0.484	0	RSRP1	BS-PS	down regulation
0	-0.321353024523627	0.042	0.197	0	TACC3	BS-PS	down regulation
0	-0.32140349050239	0.263	0.388	0	GTF2I	BS-PS	down regulation
0	-0.321931729885834	0.182	0.301	0	ITGAL	BS-PS	down regulation
0	-0.323749316088002	0.012	0.171	0	NLRP12	BS-PS	down regulation
0	-0.324817144799336	0.069	0.214	0	SOX4	BS-PS	down regulation
0	-0.324824494628949	0.33	0.436	0	OSCAR	BS-PS	down regulation
0	-0.325316020978067	0.017	0.155	0	VSTM1	BS-PS	down regulation
0	-0.325936392964744	0.347	0.455	0	GTF3A	BS-PS	down regulation
0	-0.32626494407729	0.256	0.388	0	DPYSL2	BS-PS	down regulation
0	-0.326889429773168	0.075	0.229	0	SLC12A9	BS-PS	down regulation
0	-0.32712271056097	0.155	0.306	0	KLF13	BS-PS	down regulation
0	-0.327418516997695	0.093	0.25	0	VPS51	BS-PS	down regulation
0	-0.328393010534776	0.468	0.538	0	BNIP3L	BS-PS	down regulation
0	-0.328625977990297	0.998	1	0	MT-CO2	BS-PS	down regulation
0	-0.329038979099718	0.027	0.183	0	DPEP2	BS-PS	down regulation
0	-0.32904229679465	0.061	0.216	0	MPST	BS-PS	down regulation
0	-0.329333083661818	0.594	0.648	0	PPT1	BS-PS	down regulation
0	-0.330381228518065	0.364	0.468	0	MRPL33	BS-PS	down regulation
0	-0.33046074667616	0.33	0.436	0	DPYD	BS-PS	down regulation
0	-0.330717619588782	0.147	0.291	0	PYGL	BS-PS	down regulation
0	-0.330797025208568	0.63	0.662	0	RBM39	BS-PS	down regulation
0	-0.330995082951423	0.337	0.437	0	RSL1D1	BS-PS	down regulation
0	-0.331015210890607	0.312	0.436	0	ARGLU1	BS-PS	down regulation
0	-0.331314401388502	0.372	0.465	0	STAB1	BS-PS	down regulation
0	-0.331401108850995	0.967	0.988	0	LGALS1	BS-PS	down regulation
0	-0.331823682428887	0.123	0.28	0	TMEM173	BS-PS	down regulation
0	-0.332021298611611	0.362	0.464	0	KDELR1	BS-PS	down regulation
0	-0.33237734893975	0.702	0.737	0	TRIR	BS-PS	down regulation
0	-0.332423845302025	0.127	0.257	0	CAMK1	BS-PS	down regulation
0	-0.332713481168596	0.108	0.277	0	OTULINL	BS-PS	down regulation
0	-0.332788596000146	0.412	0.495	0	NAIP	BS-PS	down regulation
0	-0.333113748549441	0.072	0.245	0	HHEX	BS-PS	down regulation
0	-0.335565841685919	0.108	0.281	0	UNC119	BS-PS	down regulation
0	-0.335624773159357	0.059	0.224	0	PPM1F	BS-PS	down regulation
0	-0.335954543189081	0.826	0.831	0	DAZAP2	BS-PS	down regulation
0	-0.33680309663274	0.024	0.19	0	ITGB2-AS1	BS-PS	down regulation
0	-0.33756865624077	0.475	0.571	0	C9orf16	BS-PS	down regulation
0	-0.338783376504868	0.192	0.351	0	DCTN3	BS-PS	down regulation
0	-0.34053721626173	0.189	0.325	0	NAPRT	BS-PS	down regulation
0	-0.340589804688415	0.247	0.388	0	RAB24	BS-PS	down regulation
0	-0.340908008372194	0.137	0.287	0	THBS1	BS-PS	down regulation
0	-0.340944610682276	0.527	0.576	0	PLEC	BS-PS	down regulation
0	-0.341761345205904	0.791	0.822	0	FGR	BS-PS	down regulation
0	-0.342430704671197	0.064	0.226	0	TMEM170B	BS-PS	down regulation
0	-0.342894328690612	0.146	0.313	0	SIGIRR	BS-PS	down regulation
0	-0.343047878629493	0.921	0.937	0	ELOB	BS-PS	down regulation
0	-0.34318365352937	0.504	0.59	0	COPS9	BS-PS	down regulation
0	-0.343916119666354	0.083	0.231	0	F13A1	BS-PS	down regulation
0	-0.344368926371064	0.174	0.335	0	EIF4EBP2	BS-PS	down regulation
0	-0.344511135125433	0.051	0.197	0	RFLNB	BS-PS	down regulation
0	-0.344747003285903	0.24	0.395	0	PREX1	BS-PS	down regulation
0	-0.345502724321344	0.408	0.503	0	HADHA	BS-PS	down regulation
0	-0.346268737227359	0.885	0.91	0	UQCR11	BS-PS	down regulation
0	-0.346528463023285	0.349	0.453	0	ARAP1	BS-PS	down regulation
0	-0.346786694751393	0.035	0.21	0	YPEL2	BS-PS	down regulation
0	-0.347130845468566	0.044	0.193	0	ROGDI	BS-PS	down regulation
0	-0.347446626021456	0.056	0.226	0	JDP2	BS-PS	down regulation
0	-0.34752022392815	0.303	0.421	0	PHB2	BS-PS	down regulation
0	-0.347671037138197	0.157	0.311	0	FAM198B	BS-PS	down regulation
0	-0.348448505461652	0.119	0.282	0	RPS6KA4	BS-PS	down regulation
0	-0.350277630678001	0.089	0.258	0	FGD3	BS-PS	down regulation
0	-0.350333213914353	0.56	0.613	0	SRRM2	BS-PS	down regulation
0	-0.350554880654225	0.355	0.462	0	NCOA4	BS-PS	down regulation
0	-0.351016787727854	0.511	0.584	0	ANP32B	BS-PS	down regulation
0	-0.351256894975011	0.173	0.336	0	CTDSP1	BS-PS	down regulation
0	-0.35192861304986	0.546	0.62	0	STMP1	BS-PS	down regulation
0	-0.352625975695954	0.233	0.379	0	MAN2B1	BS-PS	down regulation
0	-0.352736961113553	0.313	0.464	0	PNISR	BS-PS	down regulation
0	-0.353837685088074	0.348	0.469	0	CMTM7	BS-PS	down regulation
0	-0.354536178939295	0.05	0.23	0	ZNF581	BS-PS	down regulation
0	-0.355006193639135	0.035	0.208	0	SULF2	BS-PS	down regulation
0	-0.355498376789525	0.515	0.594	0	MYO1G	BS-PS	down regulation
0	-0.356937988607931	0.093	0.276	0	SPSB3	BS-PS	down regulation
0	-0.357152826896638	0.441	0.538	0	TGOLN2	BS-PS	down regulation
0	-0.357502907884211	0.442	0.362	0	RPS4Y1	BS-PS	down regulation
0	-0.360377544550573	0.239	0.387	0	MZT2B	BS-PS	down regulation
0	-0.361241883605167	0.258	0.404	0	RPS10	BS-PS	down regulation
0	-0.36175983437391	0.41	0.527	0	ARHGAP30	BS-PS	down regulation
0	-0.362163811080326	0.111	0.282	0	LILRA1	BS-PS	down regulation
0	-0.363120801944619	0.409	0.493	0	NAP1L1	BS-PS	down regulation
0	-0.363202625017378	0.522	0.599	0	ACAP2	BS-PS	down regulation
0	-0.363470702315642	0.161	0.339	0	MEF2C	BS-PS	down regulation
0	-0.364472886140617	0.332	0.459	0	ACTN4	BS-PS	down regulation
0	-0.364988241005783	0.564	0.652	0	JTB	BS-PS	down regulation
0	-0.36504113773813	0.341	0.463	0	CUTA	BS-PS	down regulation
0	-0.365478596248192	0.07	0.237	0	CARS2	BS-PS	down regulation
0	-0.365703971402174	0.077	0.258	0	S1PR4	BS-PS	down regulation
0	-0.365817692510537	0.174	0.326	0	NAAA	BS-PS	down regulation
0	-0.366517562184544	0.019	0.2	0	TMEM154	BS-PS	down regulation
0	-0.366597167424721	0.033	0.214	0	ZNF467	BS-PS	down regulation
0	-0.366964330796807	0.335	0.493	0	PLAC8	BS-PS	down regulation
0	-0.367378061295708	0.664	0.732	0	NDUFB11	BS-PS	down regulation
0	-0.367867016340771	0.183	0.097	0	MT1G	BS-PS	down regulation
0	-0.368241385709116	0.253	0.376	0	CUX1	BS-PS	down regulation
0	-0.368608983277329	0.191	0.364	0	LUC7L3	BS-PS	down regulation
0	-0.37016894341133	0.402	0.512	0	PARVG	BS-PS	down regulation
0	-0.370653004995174	0.46	0.569	0	NDUFA2	BS-PS	down regulation
0	-0.37155591023	0.034	0.222	0	FYN	BS-PS	down regulation
0	-0.371660314420934	0.141	0.318	0	INPP5D	BS-PS	down regulation
0	-0.372018902047064	0.127	0.285	0	RNF141	BS-PS	down regulation
0	-0.372152196885751	0.969	0.976	0	AIF1	BS-PS	down regulation
0	-0.373392840433534	0.046	0.226	0	CCR2	BS-PS	down regulation
0	-0.373595080913787	0.241	0.402	0	ARID1A	BS-PS	down regulation
0	-0.373626248541144	0.631	0.696	0	SCAND1	BS-PS	down regulation
0	-0.375037733039716	0.5	0.607	0	SF3B5	BS-PS	down regulation
0	-0.37597706865614	0.08	0.265	0	MLXIP	BS-PS	down regulation
0	-0.376573508411795	0.032	0.205	0	NRG1	BS-PS	down regulation
0	-0.377757379313753	0.192	0.365	0	HEBP2	BS-PS	down regulation
0	-0.377925869711931	0.074	0.261	0	MFNG	BS-PS	down regulation
0	-0.378831853694615	0.1	0.29	0	HOTAIRM1	BS-PS	down regulation
0	-0.378993448933604	0.153	0.344	0	MAP3K1	BS-PS	down regulation
0	-0.379119446373105	0.366	0.473	0	SEPT9	BS-PS	down regulation
0	-0.379963069718796	0.432	0.552	0	FIS1	BS-PS	down regulation
0	-0.380254370419074	0.029	0.188	0	VNN2	BS-PS	down regulation
0	-0.380372636453634	0.057	0.249	0	CD1D	BS-PS	down regulation
0	-0.381715829590953	0.397	0.516	0	CELF2	BS-PS	down regulation
0	-0.383294920731095	0.224	0.402	0	CD93	BS-PS	down regulation
0	-0.38336597517617	0.038	0.223	0	AMPD2	BS-PS	down regulation
0	-0.384696015168983	0.048	0.24	0	IMPA2	BS-PS	down regulation
0	-0.385236957711872	0.993	0.998	0	MT-ND1	BS-PS	down regulation
0	-0.385746137386696	0.142	0.325	0	TYK2	BS-PS	down regulation
0	-0.385971538162834	0.23	0.388	0	CHCHD5	BS-PS	down regulation
0	-0.386861014955467	0.221	0.372	0	TRABD	BS-PS	down regulation
0	-0.387206450676109	0.003	0.128	0	PPBP	BS-PS	down regulation
0	-0.392074083587047	0.197	0.368	0	DDX46	BS-PS	down regulation
0	-0.393779340698872	0.231	0.416	0	RXRA	BS-PS	down regulation
0	-0.394810105817499	0.092	0.291	0	PRKACA	BS-PS	down regulation
0	-0.397628644574245	0.898	0.906	0	SERP1	BS-PS	down regulation
0	-0.399023197616839	0.102	0.286	0	CCNY	BS-PS	down regulation
0	-0.399160932910371	0.15	0.321	0	ADAM15	BS-PS	down regulation
0	-0.399177392800756	0.16	0.337	0	APOBR	BS-PS	down regulation
0	-0.399330483874998	0.067	0.27	0	APAF1	BS-PS	down regulation
0	-0.399378018811872	0.222	0.387	0	PHC2	BS-PS	down regulation
0	-0.399629466526964	0.397	0.528	0	ATP5F1A	BS-PS	down regulation
0	-0.3997189046789	0.181	0.354	0	PAXX	BS-PS	down regulation
0	-0.401983770263807	0.628	0.694	0	PCBP2	BS-PS	down regulation
0	-0.402573885505891	0.012	0.209	0	SLC24A4	BS-PS	down regulation
0	-0.403038143204654	0.032	0.231	0	AL034397.3	BS-PS	down regulation
0	-0.40317550285436	0.704	0.754	0	SLC25A3	BS-PS	down regulation
0	-0.403379346956244	0.422	0.538	0	SF1	BS-PS	down regulation
0	-0.404875892178486	0.559	0.658	0	FKBP8	BS-PS	down regulation
0	-0.405287529520988	0.372	0.516	0	COX7A2L	BS-PS	down regulation
0	-0.405820859339125	0.501	0.599	0	LRP1	BS-PS	down regulation
0	-0.406928710670426	0.047	0.241	0	CRISPLD2	BS-PS	down regulation
0	-0.407516463996927	0.186	0.341	0	ANXA6	BS-PS	down regulation
0	-0.407789912078911	0.762	0.82	0	ZYX	BS-PS	down regulation
0	-0.408039871376095	0.575	0.66	0	ARF5	BS-PS	down regulation
0	-0.41003059291918	0.289	0.444	0	FAAP20	BS-PS	down regulation
0	-0.410319029074733	0.103	0.299	0	RAB27A	BS-PS	down regulation
0	-0.410353226311493	0.263	0.432	0	TMEM160	BS-PS	down regulation
0	-0.411928096492164	0.261	0.424	0	RNPEPL1	BS-PS	down regulation
0	-0.411972518156695	0.634	0.726	0	BRK1	BS-PS	down regulation
0	-0.412266416370501	0.062	0.272	0	VCL	BS-PS	down regulation
0	-0.412439097115126	0.103	0.308	0	KCNE3	BS-PS	down regulation
0	-0.412882045866516	0.259	0.446	0	USP3	BS-PS	down regulation
0	-0.413662338132882	0.124	0.314	0	ANAPC15	BS-PS	down regulation
0	-0.413783453999973	0.808	0.817	0	CD14	BS-PS	down regulation
0	-0.414050693085289	0.136	0.326	0	NIN	BS-PS	down regulation
0	-0.414418905883249	0.129	0.332	0	ARRDC1	BS-PS	down regulation
0	-0.415207458983388	0.567	0.659	0	FMNL1	BS-PS	down regulation
0	-0.417003053847962	0.153	0.353	0	CAT	BS-PS	down regulation
0	-0.41757478071777	0.37	0.51	0	TOMM20	BS-PS	down regulation
0	-0.418161556432412	0.129	0.335	0	IGBP1	BS-PS	down regulation
0	-0.420373502877503	0.123	0.33	0	OGT	BS-PS	down regulation
0	-0.4211876878651	0.338	0.488	0	MGST1	BS-PS	down regulation
0	-0.421331412235563	0.029	0.235	0	GNG2	BS-PS	down regulation
0	-0.422287900300492	0.589	0.689	0	TRAPPC1	BS-PS	down regulation
0	-0.422398104840741	0.498	0.56	0	CD36	BS-PS	down regulation
0	-0.422658320655437	0.998	1	0	S100A6	BS-PS	down regulation
0	-0.423215176009056	0.098	0.283	0	EMB	BS-PS	down regulation
0	-0.425497292900934	0.133	0.342	0	NME3	BS-PS	down regulation
0	-0.425500670414607	0.085	0.276	0	SORL1	BS-PS	down regulation
0	-0.425570655895871	0.242	0.427	0	MRPS34	BS-PS	down regulation
0	-0.425961637864949	0.251	0.432	0	EIF2S3	BS-PS	down regulation
0	-0.426329353553519	0.538	0.67	0	APRT	BS-PS	down regulation
0	-0.426640141516335	0.278	0.452	0	CDC42EP3	BS-PS	down regulation
0	-0.428719126542063	0.246	0.431	0	RSL24D1	BS-PS	down regulation
0	-0.432848343960304	0.234	0.423	0	MSRB1	BS-PS	down regulation
0	-0.433139653134774	0.179	0.375	0	TMEM205	BS-PS	down regulation
0	-0.433777820730259	0.093	0.304	0	ABTB1	BS-PS	down regulation
0	-0.433783081676004	0.073	0.299	0	PDLIM2	BS-PS	down regulation
0	-0.435172687161877	0.232	0.439	0	LILRA2	BS-PS	down regulation
0	-0.437989516653311	0.126	0.336	0	GLTP	BS-PS	down regulation
0	-0.438487438730347	0.314	0.478	0	LYST	BS-PS	down regulation
0	-0.439474743699721	0.366	0.52	0	FBXL5	BS-PS	down regulation
0	-0.439534254070396	0.321	0.473	0	LRRC25	BS-PS	down regulation
0	-0.440804063085752	0.432	0.591	0	NDUFB10	BS-PS	down regulation
0	-0.440862930628452	0.899	0.933	0	RPL38	BS-PS	down regulation
0	-0.440933056619128	0.021	0.232	0	FLT3	BS-PS	down regulation
0	-0.441512784373453	0.292	0.382	0	CES1	BS-PS	down regulation
0	-0.442910574226604	0.058	0.276	0	NBEAL2	BS-PS	down regulation
0	-0.444836773137569	0.107	0.323	0	SNHG7	BS-PS	down regulation
0	-0.445284001030211	0.779	0.829	0	RHOG	BS-PS	down regulation
0	-0.445452022449264	0.897	0.936	0	TMA7	BS-PS	down regulation
0	-0.445598910082226	0.116	0.338	0	CLEC4A	BS-PS	down regulation
0	-0.445896988426122	0.873	0.9	0	MNDA	BS-PS	down regulation
0	-0.447958677477364	0.126	0.34	0	STK38	BS-PS	down regulation
0	-0.448648427412487	0.628	0.709	0	CCNI	BS-PS	down regulation
0	-0.449975114479482	0.228	0.423	0	NUDT16	BS-PS	down regulation
0	-0.450879183732811	0.315	0.493	0	SELPLG	BS-PS	down regulation
0	-0.451145822306946	0.138	0.344	0	IRS2	BS-PS	down regulation
0	-0.451528388839498	0.389	0.544	0	EID1	BS-PS	down regulation
0	-0.451976243163034	0.252	0.464	0	IRAK3	BS-PS	down regulation
0	-0.453679024143201	0.123	0.35	0	MIS18BP1	BS-PS	down regulation
0	-0.454042380532867	0.389	0.517	0	CPVL	BS-PS	down regulation
0	-0.454517846283039	0.341	0.515	0	CCDC85B	BS-PS	down regulation
0	-0.454549214153274	0.276	0.457	0	EIF4EBP1	BS-PS	down regulation
0	-0.45581556317601	0.498	0.649	0	NDUFB7	BS-PS	down regulation
0	-0.455979693045136	0.048	0.25	0	ASGR2	BS-PS	down regulation
0	-0.456640855204069	0.287	0.463	0	CNN2	BS-PS	down regulation
0	-0.456649140516114	0.023	0.25	0	NLRP1	BS-PS	down regulation
0	-0.456656527024184	0.742	0.821	0	TOMM7	BS-PS	down regulation
0	-0.456739201935435	0.099	0.338	0	FLI1	BS-PS	down regulation
0	-0.457136923282181	0.59	0.703	0	SLC25A5	BS-PS	down regulation
0	-0.457494031462956	0.78	0.822	0	SERPINB1	BS-PS	down regulation
0	-0.457711262534172	0.269	0.454	0	ALKBH7	BS-PS	down regulation
0	-0.459265314741647	0.064	0.307	0	RASGRP4	BS-PS	down regulation
0	-0.45952256306268	0.226	0.434	0	ARHGEF1	BS-PS	down regulation
0	-0.46027849438604	0.839	0.905	0	COX7C	BS-PS	down regulation
0	-0.460635047342641	0.055	0.267	0	CCDC88B	BS-PS	down regulation
0	-0.461418526163094	0.043	0.276	0	NACC2	BS-PS	down regulation
0	-0.461519735769133	0.492	0.62	0	UBXN1	BS-PS	down regulation
0	-0.461637771186916	0.213	0.411	0	TRMT1	BS-PS	down regulation
0	-0.46225933794861	0.689	0.782	0	PGD	BS-PS	down regulation
0	-0.464639235216219	0.353	0.54	0	ATP5IF1	BS-PS	down regulation
0	-0.464700170831855	0.195	0.413	0	PLXNB2	BS-PS	down regulation
0	-0.464731683843184	0.14	0.375	0	AOAH	BS-PS	down regulation
0	-0.465899475908595	0.053	0.275	0	LTB4R	BS-PS	down regulation
0	-0.466216082886681	0.153	0.37	0	DGKZ	BS-PS	down regulation
0	-0.466749315678817	0.406	0.563	0	POLR1D	BS-PS	down regulation
0	-0.466755402790925	0.154	0.32	0	ADAMTS2	BS-PS	down regulation
0	-0.467375323178545	0.132	0.352	0	IKZF1	BS-PS	down regulation
0	-0.469562690857315	0.166	0.375	0	LDHB	BS-PS	down regulation
0	-0.472014337006404	0.549	0.676	0	SEC11A	BS-PS	down regulation
0	-0.475081459895599	0.421	0.572	0	NSA2	BS-PS	down regulation
0	-0.475660715873112	0.119	0.354	0	AKNA	BS-PS	down regulation
0	-0.475952949298232	0.199	0.316	0	HIST1H1E	BS-PS	down regulation
0	-0.476718464800342	0.373	0.551	0	SYK	BS-PS	down regulation
0	-0.477452023157037	0.283	0.491	0	HSD17B11	BS-PS	down regulation
0	-0.47747751559641	0.925	0.934	0	MT-ND5	BS-PS	down regulation
0	-0.477761090493073	0.824	0.897	0	ALDOA	BS-PS	down regulation
0	-0.477785587059244	0.804	0.869	0	ATP5MPL	BS-PS	down regulation
0	-0.480418159684991	0.882	0.891	0	TXNIP	BS-PS	down regulation
0	-0.482087873477538	0.555	0.665	0	AP1S2	BS-PS	down regulation
0	-0.484210519238168	0.07	0.316	0	AGTPBP1	BS-PS	down regulation
0	-0.487165891003524	0.084	0.332	0	NFAM1	BS-PS	down regulation
0	-0.487704971993147	0.082	0.331	0	PXN	BS-PS	down regulation
0	-0.489062833239543	0.035	0.268	0	TMEM91	BS-PS	down regulation
0	-0.489326916540139	0.456	0.606	0	ITGAM	BS-PS	down regulation
0	-0.490567335327628	0.101	0.34	0	TMPO	BS-PS	down regulation
0	-0.491271901016086	0.236	0.451	0	EIF4B	BS-PS	down regulation
0	-0.491844750227092	0.104	0.351	0	DNAJC4	BS-PS	down regulation
0	-0.492043475639462	0.769	0.843	0	GNAI2	BS-PS	down regulation
0	-0.492220393832243	0.045	0.29	0	MAP3K3	BS-PS	down regulation
0	-0.493998137219334	0.025	0.276	0	RGS18	BS-PS	down regulation
0	-0.49553850528059	0.556	0.67	0	TNFRSF1B	BS-PS	down regulation
0	-0.496019820769543	0.205	0.42	0	NBPF14	BS-PS	down regulation
0	-0.497009247861995	0.039	0.306	0	TRAF3IP3	BS-PS	down regulation
0	-0.497366714789786	0.261	0.467	0	ZNF106	BS-PS	down regulation
0	-0.498237410024768	0.637	0.689	0	ZFP36L2	BS-PS	down regulation
0	-0.499447165130722	0.347	0.526	0	DOK2	BS-PS	down regulation
0	-0.500775506584057	0.886	0.93	0	LCP1	BS-PS	down regulation
0	-0.50089787862418	0.027	0.261	0	TESC	BS-PS	down regulation
0	-0.501292060899652	0.173	0.419	0	PTEN	BS-PS	down regulation
0	-0.501816469326142	0.537	0.679	0	PRDX5	BS-PS	down regulation
0	-0.50361535232852	0.518	0.658	0	GSTK1	BS-PS	down regulation
0	-0.50378412657452	0.227	0.448	0	OXA1L	BS-PS	down regulation
0	-0.505617148984359	0.176	0.412	0	FAM45A	BS-PS	down regulation
0	-0.506251225364315	0.441	0.604	0	IL17RA	BS-PS	down regulation
0	-0.507257865300553	0.254	0.484	0	SH3KBP1	BS-PS	down regulation
0	-0.507441569561579	0.211	0.44	0	IMPDH1	BS-PS	down regulation
0	-0.507569265569928	0.465	0.634	0	NAA38	BS-PS	down regulation
0	-0.510582622860233	0.403	0.518	0	RNASE2	BS-PS	down regulation
0	-0.510980332151177	0.729	0.76	0	MTRNR2L12	BS-PS	down regulation
0	-0.511244343233252	0.999	1	0	RPL28	BS-PS	down regulation
0	-0.511345174219274	0.236	0.457	0	PNPLA2	BS-PS	down regulation
0	-0.512135579993305	0.163	0.403	0	PTRHD1	BS-PS	down regulation
0	-0.514052812791619	0.302	0.519	0	PRKCB	BS-PS	down regulation
0	-0.515147309266707	0.61	0.74	0	FGL2	BS-PS	down regulation
0	-0.517063970683914	0.35	0.54	0	RTN3	BS-PS	down regulation
0	-0.519970861221378	0.752	0.851	0	C1orf162	BS-PS	down regulation
0	-0.521011713772802	0.965	0.986	0	RPS26	BS-PS	down regulation
0	-0.523148016330967	0.985	0.996	0	OAZ1	BS-PS	down regulation
0	-0.523798207147825	0.276	0.495	0	LY86	BS-PS	down regulation
0	-0.524224151815736	0.655	0.791	0	BLVRB	BS-PS	down regulation
0	-0.525445537970137	0.378	0.574	0	EIF3M	BS-PS	down regulation
0	-0.525552805802801	0.404	0.592	0	WAS	BS-PS	down regulation
0	-0.525910743963745	0.86	0.911	0	FXYD5	BS-PS	down regulation
0	-0.526353916147789	0.989	0.999	0	MT-ND3	BS-PS	down regulation
0	-0.527267854948076	0.135	0.396	0	ADD3	BS-PS	down regulation
0	-0.527495149836658	0.023	0.299	0	RAB3D	BS-PS	down regulation
0	-0.527893223699801	0.033	0.307	0	YPEL3	BS-PS	down regulation
0	-0.528244927431618	0.391	0.591	0	ANAPC16	BS-PS	down regulation
0	-0.531176095653163	0.125	0.389	0	RASGRP2	BS-PS	down regulation
0	-0.533307740013725	0.532	0.697	0	RBM3	BS-PS	down regulation
0	-0.533403576128099	0.009	0.231	0	PADI4	BS-PS	down regulation
0	-0.533973547350567	0.562	0.704	0	EIF3G	BS-PS	down regulation
0	-0.537375014230971	0.481	0.628	0	KLF10	BS-PS	down regulation
0	-0.537558768387147	0.147	0.409	0	HRH2	BS-PS	down regulation
0	-0.537848466388238	0.119	0.387	0	SSH2	BS-PS	down regulation
0	-0.538242367949749	0.655	0.803	0	FCGRT	BS-PS	down regulation
0	-0.539109957383475	0.366	0.573	0	CRTAP	BS-PS	down regulation
0	-0.541097508980887	0.308	0.545	0	RNASE6	BS-PS	down regulation
0	-0.54230863354453	0.168	0.42	0	FES	BS-PS	down regulation
0	-0.542432676199153	0.398	0.589	0	RGS19	BS-PS	down regulation
0	-0.543410552626389	0.523	0.677	0	EIF3H	BS-PS	down regulation
0	-0.54341154870067	0.535	0.689	0	CAPNS1	BS-PS	down regulation
0	-0.545826661107666	0.134	0.392	0	FLOT2	BS-PS	down regulation
0	-0.546612836057481	0.119	0.332	0	AC020656.1	BS-PS	down regulation
0	-0.546688618685469	0.269	0.501	0	BIN2	BS-PS	down regulation
0	-0.547167491495477	0.195	0.296	0	AL138963.3	BS-PS	down regulation
0	-0.549343078627247	0.241	0.483	0	TMEM256	BS-PS	down regulation
0	-0.552203077296335	0.725	0.826	0	EEF1B2	BS-PS	down regulation
0	-0.553122890426016	0.713	0.84	0	UQCRH	BS-PS	down regulation
0	-0.555415298148444	0.132	0.408	0	CD33	BS-PS	down regulation
0	-0.558694894181217	0.185	0.459	0	ARHGAP45	BS-PS	down regulation
0	-0.559927978341705	0.673	0.788	0	ARRB2	BS-PS	down regulation
0	-0.563035897230211	0.222	0.476	0	HMGN3	BS-PS	down regulation
0	-0.565659972115791	0.908	0.963	0	RPL35	BS-PS	down regulation
0	-0.566413384415187	0.04	0.271	0	XIST	BS-PS	down regulation
0	-0.568202018904103	0.651	0.777	0	LAMTOR1	BS-PS	down regulation
0	-0.568250551621835	0.48	0.684	0	RAC2	BS-PS	down regulation
0	-0.570927165588457	0.361	0.555	0	FKBP5	BS-PS	down regulation
0	-0.571233828379711	1	1	0	TMSB4X	BS-PS	down regulation
0	-0.573187137239275	0.966	0.992	0	RPL36	BS-PS	down regulation
0	-0.573824684173466	0.331	0.577	0	STK17B	BS-PS	down regulation
0	-0.577868752006551	0.225	0.477	0	FAM200B	BS-PS	down regulation
0	-0.579079865178223	0.687	0.796	0	HNRNPA1	BS-PS	down regulation
0	-0.579584336273417	0.734	0.833	0	RPL27A	BS-PS	down regulation
0	-0.579590223645171	0.999	0.997	0	TPT1	BS-PS	down regulation
0	-0.580356587140168	0.135	0.435	0	CDKN2D	BS-PS	down regulation
0	-0.580600469285318	0.047	0.308	0	SAP30	BS-PS	down regulation
0	-0.58141260230028	0.423	0.63	0	SMDT1	BS-PS	down regulation
0	-0.583674335563116	0.201	0.473	0	PTPN18	BS-PS	down regulation
0	-0.583775813353706	0.735	0.849	0	COMMD6	BS-PS	down regulation
0	-0.585068323870199	0.703	0.788	0	CEBPD	BS-PS	down regulation
0	-0.587171176277793	0.028	0.32	0	SMARCD3	BS-PS	down regulation
0	-0.587866970988471	0.766	0.87	0	UQCRB	BS-PS	down regulation
0	-0.588059576703214	0.979	0.983	0	CTSS	BS-PS	down regulation
0	-0.591587344625908	0.516	0.7	0	PTP4A2	BS-PS	down regulation
0	-0.593132800903169	0.076	0.366	0	ANKRD13D	BS-PS	down regulation
0	-0.59375017466611	0.645	0.78	0	HCLS1	BS-PS	down regulation
0	-0.594199770060563	0.234	0.506	0	ASGR1	BS-PS	down regulation
0	-0.594544799404845	0.063	0.367	0	ARHGAP9	BS-PS	down regulation
0	-0.597321111163795	0.975	0.996	0	MT-ATP6	BS-PS	down regulation
0	-0.597857010648594	0.99	0.999	0	RPS28	BS-PS	down regulation
0	-0.5982163894521	0.941	0.974	0	RPS16	BS-PS	down regulation
0	-0.605594799688737	0.8	0.886	0	MS4A6A	BS-PS	down regulation
0	-0.606428264954608	0.168	0.45	0	RAB11FIP1	BS-PS	down regulation
0	-0.607837983397209	0.341	0.509	0	H1FX	BS-PS	down regulation
0	-0.609359032370578	0.881	0.952	0	ATP5MG	BS-PS	down regulation
0	-0.615425271421558	0.986	1	0	RPL39	BS-PS	down regulation
0	-0.61956669080205	0.479	0.682	0	ERP29	BS-PS	down regulation
0	-0.621649678266099	0.197	0.501	0	RIN3	BS-PS	down regulation
0	-0.621949714388133	0.766	0.871	0	TALDO1	BS-PS	down regulation
0	-0.626716871358509	0.221	0.499	0	ARHGAP4	BS-PS	down regulation
0	-0.626830520492342	0.293	0.55	0	CCND3	BS-PS	down regulation
0	-0.629587705657737	0.299	0.57	0	SELL	BS-PS	down regulation
0	-0.631304606115498	0.934	0.971	0	RPL24	BS-PS	down regulation
0	-0.633336567998329	0.6	0.769	0	RPL17	BS-PS	down regulation
0	-0.635522438611202	0.348	0.598	0	NOP53	BS-PS	down regulation
0	-0.635779106722616	0.967	0.993	0	RPS19	BS-PS	down regulation
0	-0.641685636481083	0.969	0.995	0	RPL12	BS-PS	down regulation
0	-0.643007020335276	0.979	0.996	0	GAPDH	BS-PS	down regulation
0	-0.651265226889468	0.452	0.663	0	SMAP2	BS-PS	down regulation
0	-0.65267088468131	0.139	0.469	0	RCSD1	BS-PS	down regulation
0	-0.654923076440593	0.964	0.992	0	RPS21	BS-PS	down regulation
0	-0.657674779538437	0.21	0.516	0	CPPED1	BS-PS	down regulation
0	-0.662303995452475	0.969	0.984	0	MT-CYB	BS-PS	down regulation
0	-0.665833199700553	0.709	0.836	0	RPL36A	BS-PS	down regulation
0	-0.666224229154051	0.569	0.766	0	CNPY3	BS-PS	down regulation
0	-0.666348315538481	0.081	0.424	0	RNF166	BS-PS	down regulation
0	-0.668362606973108	0.067	0.397	0	PLCB2	BS-PS	down regulation
0	-0.670808780548885	0.392	0.642	0	LTA4H	BS-PS	down regulation
0	-0.672974987701628	0.04	0.385	0	METTL7A	BS-PS	down regulation
0	-0.674506289079413	0.68	0.786	0	CFD	BS-PS	down regulation
0	-0.675333066870869	0.118	0.475	0	RASSF2	BS-PS	down regulation
0	-0.677043321448188	0.078	0.424	0	ATG16L2	BS-PS	down regulation
0	-0.677137409773451	0.15	0.478	0	UBXN11	BS-PS	down regulation
0	-0.67827032101377	0.13	0.451	0	LRRK2	BS-PS	down regulation
0	-0.678332378487394	0.795	0.913	0	RPS5	BS-PS	down regulation
0	-0.678892497932252	0.008	0.32	0	MARC1	BS-PS	down regulation
0	-0.679273290659255	0.377	0.636	0	EIF3E	BS-PS	down regulation
0	-0.684861899502974	0.748	0.879	0	GMFG	BS-PS	down regulation
0	-0.69327160694134	0.992	0.999	0	FAU	BS-PS	down regulation
0	-0.698404120947621	0.869	0.952	0	RPL27	BS-PS	down regulation
0	-0.705054385171256	0.792	0.905	0	BTF3	BS-PS	down regulation
0	-0.705493885915604	0.693	0.856	0	HIGD2A	BS-PS	down regulation
0	-0.712004942715852	0.456	0.689	0	MYH9	BS-PS	down regulation
0	-0.712402920302336	0.509	0.744	0	ZFAS1	BS-PS	down regulation
0	-0.715782681850709	0.268	0.586	0	EIF3L	BS-PS	down regulation
0	-0.719790416296064	0.974	0.998	0	CST3	BS-PS	down regulation
0	-0.723461350061945	0.141	0.501	0	HACD4	BS-PS	down regulation
0	-0.730430318619427	0.122	0.476	0	ICAM3	BS-PS	down regulation
0	-0.733101753627645	0.626	0.836	0	ATP5F1D	BS-PS	down regulation
0	-0.735397440690582	0.873	0.963	0	EEF1D	BS-PS	down regulation
0	-0.744737729516294	0.926	0.982	0	PFDN5	BS-PS	down regulation
0	-0.744863322425843	0.105	0.48	0	CCDC69	BS-PS	down regulation
0	-0.749510978644869	0.419	0.714	0	CSF3R	BS-PS	down regulation
0	-0.75174145262627	0.492	0.757	0	ARL6IP4	BS-PS	down regulation
0	-0.753056691265596	0.007	0.369	0	NFE2	BS-PS	down regulation
0	-0.757404694754387	0.781	0.904	0	GSTP1	BS-PS	down regulation
0	-0.758239737862006	0.51	0.758	0	PGLS	BS-PS	down regulation
0	-0.759017275455219	0.946	0.987	0	UBA52	BS-PS	down regulation
0	-0.759223117064038	0.989	1	0	RPL41	BS-PS	down regulation
0	-0.762566580721594	0.696	0.837	0	LSP1	BS-PS	down regulation
0	-0.765525331073403	0.493	0.751	0	GPSM3	BS-PS	down regulation
0	-0.769148629322558	0.202	0.554	0	TBXAS1	BS-PS	down regulation
0	-0.769711962136238	0.719	0.866	0	EEF2	BS-PS	down regulation
0	-0.76974029591472	0.946	0.985	0	RPL9	BS-PS	down regulation
0	-0.772503478550839	0.202	0.566	0	C19orf38	BS-PS	down regulation
0	-0.774219914862407	0.743	0.754	0	CD52	BS-PS	down regulation
0	-0.776120589158273	0.171	0.555	0	STX10	BS-PS	down regulation
0	-0.776935330447036	0.204	0.57	0	GRK2	BS-PS	down regulation
0	-0.777994873078144	0.171	0.544	0	PER1	BS-PS	down regulation
0	-0.781112782954927	0.203	0.582	0	RIPOR2	BS-PS	down regulation
0	-0.782709280559986	0.919	0.981	0	RPL22	BS-PS	down regulation
0	-0.784920162714053	0.815	0.929	0	RPL31	BS-PS	down regulation
0	-0.786749380400793	0.159	0.518	0	C20orf27	BS-PS	down regulation
0	-0.786836885509979	0.665	0.833	0	CD37	BS-PS	down regulation
0	-0.78748643611772	0.706	0.884	0	EIF3K	BS-PS	down regulation
0	-0.795149347388589	0.088	0.482	0	MEGF9	BS-PS	down regulation
0	-0.79523698375362	0.98	0.998	0	EEF1A1	BS-PS	down regulation
0	-0.798725641347606	0.925	0.979	0	RPL37A	BS-PS	down regulation
0	-0.798985668441721	0.911	0.968	0	RPL15	BS-PS	down regulation
0	-0.80116408005455	0.227	0.573	0	ALDH2	BS-PS	down regulation
0	-0.803531709487315	0.733	0.91	0	PYCARD	BS-PS	down regulation
0	-0.804491874969669	0.961	0.996	0	RPL8	BS-PS	down regulation
0	-0.805251695402459	0.534	0.78	0	AGTRAP	BS-PS	down regulation
0	-0.806449167150061	0.912	0.977	0	RPL14	BS-PS	down regulation
0	-0.806807333053019	0.968	0.998	0	RPS12	BS-PS	down regulation
0	-0.806892346854837	0.276	0.619	0	PECAM1	BS-PS	down regulation
0	-0.810861788043715	0.84	0.947	0	RPS11	BS-PS	down regulation
0	-0.814717744670074	0.1	0.509	0	PSTPIP1	BS-PS	down regulation
0	-0.814923289108868	0.7	0.885	0	RPSA	BS-PS	down regulation
0	-0.816926683262151	0.49	0.73	0	PLP2	BS-PS	down regulation
0	-0.818971173506032	0.635	0.857	0	RPL23	BS-PS	down regulation
0	-0.822260935523308	0.316	0.681	0	EVI2B	BS-PS	down regulation
0	-0.822512981398849	0.68	0.881	0	LAMTOR4	BS-PS	down regulation
0	-0.827872344547399	0.968	0.997	0	RPS8	BS-PS	down regulation
0	-0.8334072568931	0.969	0.994	0	RPS27	BS-PS	down regulation
0	-0.839422533263531	0.891	0.973	0	COX4I1	BS-PS	down regulation
0	-0.845328710153662	0.961	0.995	0	RPS27A	BS-PS	down regulation
0	-0.851597417179342	0.967	0.997	0	RPLP2	BS-PS	down regulation
0	-0.853965083773105	0.966	0.997	0	RPS15	BS-PS	down regulation
0	-0.854769142473347	0.891	0.975	0	RPS25	BS-PS	down regulation
0	-0.86209464210438	0.237	0.646	0	CLEC12A	BS-PS	down regulation
0	-0.864714667902698	0.36	0.704	0	EIF3F	BS-PS	down regulation
0	-0.867198777642185	0.732	0.927	0	ARHGDIB	BS-PS	down regulation
0	-0.868271366842943	0.028	0.454	0	NRGN	BS-PS	down regulation
0	-0.871403169053752	0.143	0.446	0	DDIT4	BS-PS	down regulation
0	-0.871910047374261	0.335	0.702	0	GLIPR1	BS-PS	down regulation
0	-0.87512889429628	0.967	0.997	0	RPL10	BS-PS	down regulation
0	-0.87579472265129	0.785	0.905	0	TSC22D3	BS-PS	down regulation
0	-0.877214581476253	0.981	0.999	0	RPL30	BS-PS	down regulation
0	-0.883672841508776	0.842	0.961	0	ITGB2	BS-PS	down regulation
0	-0.88669747434428	0.129	0.574	0	CD302	BS-PS	down regulation
0	-0.896788564335642	0.089	0.546	0	PRAM1	BS-PS	down regulation
0	-0.896984511191633	0.853	0.961	0	PABPC1	BS-PS	down regulation
0	-0.89875405253266	0.256	0.642	0	METTL9	BS-PS	down regulation
0	-0.89988747806529	0.809	0.945	0	RPLP0	BS-PS	down regulation
0	-0.901025698797194	0.255	0.622	0	HMGB2	BS-PS	down regulation
0	-0.901107346124476	0.928	0.985	0	RPS2	BS-PS	down regulation
0	-0.906985029539752	0.856	0.962	0	RPL23A	BS-PS	down regulation
0	-0.907106518942006	0.082	0.511	0	POU2F2	BS-PS	down regulation
0	-0.910453597731607	0.2	0.631	0	NUP214	BS-PS	down regulation
0	-0.911325927590089	0.876	0.97	0	TSPO	BS-PS	down regulation
0	-0.911366763233667	0.98	1	0	RPLP1	BS-PS	down regulation
0	-0.913946646342261	0.314	0.722	0	MPEG1	BS-PS	down regulation
0	-0.938008659906105	0.947	0.994	0	RPS7	BS-PS	down regulation
0	-0.943010966036594	0.766	0.924	0	RPL3	BS-PS	down regulation
0	-0.944846343708513	0.973	0.999	0	RPS13	BS-PS	down regulation
0	-0.948760207870627	0.117	0.515	0	SULT1A1	BS-PS	down regulation
0	-0.956975665413475	0.948	0.994	0	RPL18	BS-PS	down regulation
0	-0.958575754596687	0.953	0.994	0	RPS23	BS-PS	down regulation
0	-0.973040458527778	0.323	0.737	0	MYO1F	BS-PS	down regulation
0	-0.97836913657651	0.843	0.973	0	ATP5MC2	BS-PS	down regulation
0	-0.983963308012783	0.082	0.543	0	CDA	BS-PS	down regulation
0	-0.985136580278076	0.955	0.993	0	RPS9	BS-PS	down regulation
0	-0.988275704809228	0.937	0.985	0	RPS3A	BS-PS	down regulation
0	-0.991223334733893	0.112	0.446	0	LGALS2	BS-PS	down regulation
0	-0.994756637091501	0.919	0.985	0	NACA	BS-PS	down regulation
0	-0.997944171638707	0.968	0.999	0	RPL11	BS-PS	down regulation
0	-0.99810985059642	0.977	0.998	0	RPL37	BS-PS	down regulation
0	-0.99958427789118	0.968	0.998	0	RPL19	BS-PS	down regulation
0	-1.00537559878779	0.97	0.999	0	RPS24	BS-PS	down regulation
0	-1.00893423437886	0.88	0.965	0	RPS6	BS-PS	down regulation
0	-1.01634677414718	0.849	0.969	0	RACK1	BS-PS	down regulation
0	-1.02065645541431	0.97	0.999	0	RPL32	BS-PS	down regulation
0	-1.03263978749298	0.436	0.45	0	MT1X	BS-PS	down regulation
0	-1.03371796115259	0.046	0.546	0	JAML	BS-PS	down regulation
0	-1.04326089116442	0.889	0.984	0	RPL21	BS-PS	down regulation
0	-1.04436989561235	0.699	0.915	0	RPL4	BS-PS	down regulation
0	-1.04992474688019	0.92	0.99	0	RPS3	BS-PS	down regulation
0	-1.05253673401253	0.92	0.989	0	RPL6	BS-PS	down regulation
0	-1.05913506651729	0.899	0.988	0	RPL7A	BS-PS	down regulation
0	-1.06001779023824	0.638	0.866	0	AHNAK	BS-PS	down regulation
0	-1.06177904119215	0.767	0.945	0	RPL13A	BS-PS	down regulation
0	-1.06644817143072	0.951	0.997	0	RPL35A	BS-PS	down regulation
0	-1.07216773476967	0.893	0.981	0	RPL26	BS-PS	down regulation
0	-1.09021224046017	0.752	0.94	0	RPL5	BS-PS	down regulation
0	-1.09129395222535	0.797	0.96	0	LST1	BS-PS	down regulation
0	-1.09796641717689	0.958	0.998	0	RPS15A	BS-PS	down regulation
0	-1.11051127179649	0.463	0.747	0	PLBD1	BS-PS	down regulation
0	-1.11686248058635	0.957	0.998	0	RPS14	BS-PS	down regulation
0	-1.12142042588881	0.757	0.959	0	RPL7	BS-PS	down regulation
0	-1.14503940598485	0.749	0.974	0	FCN1	BS-PS	down regulation
0	-1.14637269626286	0.868	0.986	0	COTL1	BS-PS	down regulation
0	-1.17126956587835	0.882	0.984	0	RPS18	BS-PS	down regulation
0	-1.17651967980101	0.979	0.999	0	MT-CO3	BS-PS	down regulation
0	-1.17799250309991	0.909	0.992	0	RPL29	BS-PS	down regulation
0	-1.18592238299117	0.628	0.913	0	SLC25A6	BS-PS	down regulation
0	-1.19491847813394	0.657	0.919	0	RPL10A	BS-PS	down regulation
0	-1.19860388347923	0.973	0.999	0	RPL34	BS-PS	down regulation
0	-1.19920581912524	0.952	0.998	0	RPL13	BS-PS	down regulation
0	-1.20150992293606	0.972	0.999	0	S100A4	BS-PS	down regulation
0	-1.21044646916373	0.267	0.796	0	CFP	BS-PS	down regulation
0	-1.22929284239622	0.913	0.995	0	RPL18A	BS-PS	down regulation
0	-1.2472556445963	0.054	0.6	0	RBP7	BS-PS	down regulation
0	-1.27284975288702	0.837	0.976	0	RPS4X	BS-PS	down regulation
0	-1.30274456525434	0.376	0.865	0	CSTA	BS-PS	down regulation
0	-1.30763115787163	0.204	0.228	0	MT1E	BS-PS	down regulation
0	-1.31268424954729	0.182	0.743	0	LIMD2	BS-PS	down regulation
0	-1.35604283357407	0.521	0.924	0	CORO1A	BS-PS	down regulation
0	-1.36443366453281	0.361	0.538	0	RETN	BS-PS	down regulation
0	-1.47836916053093	0.345	0.894	0	VSIR	BS-PS	down regulation
0	-1.55162821835447	0.476	0.928	0	TKT	BS-PS	down regulation
0	-1.68119923713207	0.947	0.993	0	LYZ	BS-PS	down regulation
0	-1.6949576904041	0.966	0.99	0	S100A8	BS-PS	down regulation
0	-1.71509175323039	0.55	0.935	0	VCAN	BS-PS	down regulation
0	-1.82087008349509	0.493	0.898	0	S100A12	BS-PS	down regulation
0	-1.83614380457977	0.935	0.995	0	S100A9	BS-PS	down regulation
0	-0.250166817084413	0.518	0.293	0	UBE2E3	BM-PM	down regulation
0	-0.250639935621296	0.784	0.469	0	TMEM176A	BM-PM	down regulation
0	-0.250965388483055	0.605	0.332	0	INPP5D	BM-PM	down regulation
0	-0.252951951645617	0.548	0.32	0	TSEN34	BM-PM	down regulation
0	-0.253299843677109	0.581	0.335	0	ANKRD44	BM-PM	down regulation
0	-0.253974653406794	0.762	0.414	0	DPYD	BM-PM	down regulation
0	-0.254302605583914	0.806	0.446	0	C9orf78	BM-PM	down regulation
0	-0.25442144718595	0.875	0.614	0	SF3B2	BM-PM	down regulation
0	-0.254557544035301	0.646	0.361	0	NKTR	BM-PM	down regulation
0	-0.254774033301882	0.869	0.62	0	ATP5F1C	BM-PM	down regulation
0	-0.256843311051117	0.829	0.483	0	XRN2	BM-PM	down regulation
0	-0.256871436662711	0.556	0.29	0	AGFG1	BM-PM	down regulation
0	-0.257010773356886	0.46	0.298	0	HELZ	BM-PM	down regulation
0	-0.258039194832538	0.818	0.561	0	COX7A2L	BM-PM	down regulation
0	-0.258118534657935	0.571	0.332	0	TOLLIP	BM-PM	down regulation
0	-0.259116761189065	0.512	0.296	0	PCIF1	BM-PM	down regulation
0	-0.261642955591334	0.801	0.503	0	PNPLA2	BM-PM	down regulation
0	-0.264570718661903	0.807	0.508	0	RAB24	BM-PM	down regulation
0	-0.264750636235993	0.46	0.299	0	SNN	BM-PM	down regulation
0	-0.264889685252257	0.77	0.519	0	EIF4EBP1	BM-PM	down regulation
0	-0.26502848866447	0.841	0.555	0	ATP6AP2	BM-PM	down regulation
0	-0.266356314893051	0.734	0.4	0	METTL26	BM-PM	down regulation
0	-0.267099675696945	0.796	0.459	0	MAPKAPK3	BM-PM	down regulation
0	-0.267488846887964	0.864	0.587	0	SET	BM-PM	down regulation
0	-0.269123619697735	0.795	0.434	0	HNRNPUL1	BM-PM	down regulation
0	-0.269172487083317	0.739	0.403	0	RNPEPL1	BM-PM	down regulation
0	-0.269353682010382	0.688	0.37	0	ZDHHC7	BM-PM	down regulation
0	-0.269690751954759	0.825	0.475	0	CELF1	BM-PM	down regulation
0	-0.27146702339924	0.769	0.542	0	HM13	BM-PM	down regulation
0	-0.273445211747341	0.581	0.328	0	STK38	BM-PM	down regulation
0	-0.273875927740038	0.531	0.329	0	TYK2	BM-PM	down regulation
0	-0.275118137916975	0.47	0.312	0	LYL1	BM-PM	down regulation
0	-0.275996466333164	0.773	0.444	0	IDH3G	BM-PM	down regulation
0	-0.276570950116528	0.622	0.347	0	ZNF524	BM-PM	down regulation
0	-0.276601156007831	0.68	0.405	0	CD300A	BM-PM	down regulation
0	-0.276951840507105	0.876	0.606	0	PPP1R18	BM-PM	down regulation
0	-0.278357832880693	0.673	0.407	0	CDC42SE1	BM-PM	down regulation
0	-0.279561518117132	0.884	0.623	0	TCF25	BM-PM	down regulation
0	-0.28039772712494	0.829	0.571	0	TOMM20	BM-PM	down regulation
0	-0.28040095250359	0.75	0.429	0	FAM204A	BM-PM	down regulation
0	-0.280827398017021	0.841	0.579	0	TGOLN2	BM-PM	down regulation
0	-0.280941163761848	0.633	0.391	0	SNHG7	BM-PM	down regulation
0	-0.281068054339887	0.789	0.446	0	WASHC1	BM-PM	down regulation
0	-0.281149174733608	0.518	0.313	0	TMPO	BM-PM	down regulation
0	-0.283596576325364	0.736	0.418	0	PPP1R2	BM-PM	down regulation
0	-0.285255948915931	0.608	0.349	0	PHF20	BM-PM	down regulation
0	-0.28543322466349	0.538	0.323	0	ELF2	BM-PM	down regulation
0	-0.286515801835959	0.855	0.588	0	NBPF14	BM-PM	down regulation
0	-0.28652927954433	0.793	0.476	0	MKRN1	BM-PM	down regulation
0	-0.286860530536057	0.825	0.477	0	BCLAF1	BM-PM	down regulation
0	-0.28761685675382	0.66	0.378	0	SH2B3	BM-PM	down regulation
0	-0.28799437270129	0.847	0.519	0	ARHGAP30	BM-PM	down regulation
0	-0.288362239272196	0.82	0.496	0	LILRB3	BM-PM	down regulation
0	-0.289041318965793	0.874	0.569	0	PLEC	BM-PM	down regulation
0	-0.290623393513344	0.743	0.419	0	TMEM205	BM-PM	down regulation
0	-0.291836384060331	0.693	0.371	0	CNOT1	BM-PM	down regulation
0	-0.292437310045327	0.738	0.416	0	TRABD	BM-PM	down regulation
0	-0.292724248581583	0.767	0.424	0	TOM1	BM-PM	down regulation
0	-0.292765914013964	0.832	0.622	0	NAA38	BM-PM	down regulation
0	-0.29389448137892	0.719	0.398	0	ARRDC1	BM-PM	down regulation
0	-0.294205998235197	0.655	0.385	0	SH3BP1	BM-PM	down regulation
0	-0.294470049724844	0.819	0.486	0	ARGLU1	BM-PM	down regulation
0	-0.295360268933358	0.756	0.417	0	PABPN1	BM-PM	down regulation
0	-0.295557978709662	0.779	0.487	0	SRSF9	BM-PM	down regulation
0	-0.296930559273862	0.804	0.49	0	DOCK2	BM-PM	down regulation
0	-0.297282170610113	0.775	0.464	0	TOMM22	BM-PM	down regulation
0	-0.298515419587758	0.823	0.547	0	RTRAF	BM-PM	down regulation
0	-0.299761409710204	0.833	0.534	0	DMXL2	BM-PM	down regulation
0	-0.30033326106755	0.66	0.406	0	IGBP1	BM-PM	down regulation
0	-0.301403715937501	0.873	0.641	0	UQCRFS1	BM-PM	down regulation
0	-0.301880199891082	0.86	0.643	0	WAS	BM-PM	down regulation
0	-0.301923385292881	0.785	0.49	0	TMEM160	BM-PM	down regulation
0	-0.302137722546874	0.568	0.333	0	CMTM3	BM-PM	down regulation
0	-0.305052528846808	0.848	0.532	0	ATF4	BM-PM	down regulation
0	-0.305487649328244	0.524	0.33	0	CTDSP1	BM-PM	down regulation
0	-0.306917853479137	0.859	0.647	0	NDUFS7	BM-PM	down regulation
0	-0.30852395571832	0.86	0.579	0	SRSF3	BM-PM	down regulation
0	-0.309172558920222	0.505	0.32	0	CTDSP2	BM-PM	down regulation
0	-0.310533658454186	0.46	0.336	0	AP2A1	BM-PM	down regulation
0	-0.312427175149202	0.577	0.362	0	PREX1	BM-PM	down regulation
0	-0.313454857744419	0.855	0.611	0	UBE2D2	BM-PM	down regulation
0	-0.317366454533399	0.739	0.442	0	TMEM256	BM-PM	down regulation
0	-0.31745140023484	0.727	0.426	0	GGNBP2	BM-PM	down regulation
0	-0.317541125072279	0.826	0.526	0	TMEM167A	BM-PM	down regulation
0	-0.317810729429243	0.694	0.407	0	NUDT16	BM-PM	down regulation
0	-0.320836843043974	0.588	0.369	0	TRIM8	BM-PM	down regulation
0	-0.322910926068609	0.801	0.509	0	CYC1	BM-PM	down regulation
0	-0.323744849819357	0.46	0.331	0	SREK1	BM-PM	down regulation
0	-0.325202073311377	0.746	0.412	0	RPS10	BM-PM	down regulation
0	-0.325204082150272	0.89	0.685	0	CALM3	BM-PM	down regulation
0	-0.327771294555977	0.799	0.558	0	ALKBH7	BM-PM	down regulation
0	-0.328929065224715	0.753	0.417	0	OGFRL1	BM-PM	down regulation
0	-0.33178539138467	0.505	0.339	0	FES	BM-PM	down regulation
0	-0.332796880046926	0.599	0.366	0	FOXN3	BM-PM	down regulation
0	-0.333614785473742	0.47	0.315	0	TLE3	BM-PM	down regulation
0	-0.33520451660545	0.642	0.395	0	NAIP	BM-PM	down regulation
0	-0.337030715626554	0.899	0.699	0	GDI2	BM-PM	down regulation
0	-0.337075756664018	0.89	0.68	0	ACAP2	BM-PM	down regulation
0	-0.339314815853465	0.869	0.582	0	SFPQ	BM-PM	down regulation
0	-0.341487969423454	0.545	0.341	0	PYGL	BM-PM	down regulation
0	-0.34459322586411	0.595	0.357	0	UBALD2	BM-PM	down regulation
0	-0.34753518355826	0.567	0.378	0	HOOK3	BM-PM	down regulation
0	-0.349301874495329	0.8	0.503	0	H2AFJ	BM-PM	down regulation
0	-0.350018279567981	0.711	0.414	0	ARPC4	BM-PM	down regulation
0	-0.350065998912009	0.591	0.395	0	RC3H1	BM-PM	down regulation
0	-0.350778864694811	0.836	0.644	0	CRTAP	BM-PM	down regulation
0	-0.352410644480255	0.763	0.439	0	WAC	BM-PM	down regulation
0	-0.354921160775867	0.538	0.366	0	KIAA0930	BM-PM	down regulation
0	-0.361275704280011	0.568	0.382	0	TRAPPC5	BM-PM	down regulation
0	-0.361360309024434	0.778	0.474	0	NOTCH2	BM-PM	down regulation
0	-0.36142339806586	0.812	0.56	0	FBXL5	BM-PM	down regulation
0	-0.361434149804475	0.888	0.635	0	UCP2	BM-PM	down regulation
0	-0.362528402373622	0.663	0.421	0	SSH2	BM-PM	down regulation
0	-0.363611738146669	0.85	0.589	0	CELF2	BM-PM	down regulation
0	-0.364215375292397	0.809	0.527	0	IFI27L2	BM-PM	down regulation
0	-0.364812098123911	0.891	0.723	0	PGK1	BM-PM	down regulation
0	-0.365050225602752	0.682	0.411	0	GNAQ	BM-PM	down regulation
0	-0.36653276177757	0.655	0.426	0	MRPS34	BM-PM	down regulation
0	-0.368862865545188	0.616	0.421	0	STK10	BM-PM	down regulation
0	-0.369014779956332	0.593	0.394	0	TNIP1	BM-PM	down regulation
0	-0.369039620695235	0.812	0.531	0	RPS17	BM-PM	down regulation
0	-0.369214818109217	0.723	0.462	0	EIF2S3	BM-PM	down regulation
0	-0.369661311420763	0.616	0.389	0	GLTP	BM-PM	down regulation
0	-0.370796791201942	0.676	0.423	0	PKN1	BM-PM	down regulation
0	-0.370847721340649	0.841	0.607	0	NSA2	BM-PM	down regulation
0	-0.372264667893832	0.773	0.498	0	YPEL5	BM-PM	down regulation
0	-0.372636999802825	0.887	0.644	0	CD99	BM-PM	down regulation
0	-0.372853977584485	0.588	0.402	0	ARHGAP9	BM-PM	down regulation
0	-0.373883921946546	0.571	0.373	0	MSRB1	BM-PM	down regulation
0	-0.375682648666282	0.426	0.348	0	SLC9A3R1	BM-PM	down regulation
0	-0.376749523566137	0.526	0.398	0	R3HDM4	BM-PM	down regulation
0	-0.377868053157437	0.555	0.403	0	PDLIM2	BM-PM	down regulation
0	-0.3779101606433	0.67	0.434	0	DNAJC4	BM-PM	down regulation
0	-0.381197093746422	0.562	0.377	0	ARID1A	BM-PM	down regulation
0	-0.381389745942519	0.681	0.427	0	FAM200B	BM-PM	down regulation
0	-0.381758562089768	0.851	0.628	0	SYF2	BM-PM	down regulation
0	-0.383572268429213	0.875	0.652	0	ARF6	BM-PM	down regulation
0	-0.385746096419819	0.781	0.546	0	HSD17B11	BM-PM	down regulation
0	-0.386023174298117	0.76	0.474	0	RIOK3	BM-PM	down regulation
0	-0.388744909120528	0.696	0.362	0	SLC2A3	BM-PM	down regulation
0	-0.392760848488884	0.92	0.762	0	SLC25A3	BM-PM	down regulation
0	-0.393710016023382	0.901	0.762	0	GSTK1	BM-PM	down regulation
0	-0.396398952714303	0.638	0.44	0	CD33	BM-PM	down regulation
0	-0.397175757340582	0.915	0.778	0	CAPZB	BM-PM	down regulation
0	-0.397669477496174	0.727	0.487	0	ITGAL	BM-PM	down regulation
0	-0.399856355258989	0.74	0.489	0	POLE4	BM-PM	down regulation
0	-0.400240311709198	0.431	0.356	0	NAPRT	BM-PM	down regulation
0	-0.400682658751919	0.508	0.368	0	DGKZ	BM-PM	down regulation
0	-0.401511495097315	0.836	0.628	0	ATP5PB	BM-PM	down regulation
0	-0.405484022988277	0.751	0.526	0	PTPRE	BM-PM	down regulation
0	-0.407831458397118	0.853	0.587	0	TRA2B	BM-PM	down regulation
0	-0.408179636130399	0.81	0.541	0	SHKBP1	BM-PM	down regulation
0	-0.408194793896627	0.815	0.572	0	CPVL	BM-PM	down regulation
0	-0.408523045149879	0.555	0.403	0	PTRHD1	BM-PM	down regulation
0	-0.408559937109415	0.412	0.369	0	GRK6	BM-PM	down regulation
0	-0.412069587764764	0.634	0.438	0	RXRA	BM-PM	down regulation
0	-0.412343922746315	0.779	0.524	0	FAAP20	BM-PM	down regulation
0	-0.412378336744161	0.75	0.469	0	IKZF1	BM-PM	down regulation
0	-0.418503950211224	0.497	0.405	0	NBPF19	BM-PM	down regulation
0	-0.419866017211004	0.435	0.371	0	HHEX	BM-PM	down regulation
0	-0.420412714579374	0.672	0.494	0	CLEC4A	BM-PM	down regulation
0	-0.422720077122622	0.695	0.445	0	BST1	BM-PM	down regulation
0	-0.423343040283208	0.868	0.679	0	EFHD2	BM-PM	down regulation
0	-0.423377409072062	0.615	0.42	0	PPP1R9B	BM-PM	down regulation
0	-0.424820633867756	0.874	0.741	0	EIF3H	BM-PM	down regulation
0	-0.426125047760721	0.56	0.314	0	HIST1H1E	BM-PM	down regulation
0	-0.429428327193015	0.713	0.491	0	RIN3	BM-PM	down regulation
0	-0.430982704865812	0.874	0.653	0	NAP1L1	BM-PM	down regulation
0	-0.431507295068863	0.43	0.372	0	VAMP2	BM-PM	down regulation
0	-0.43443462958647	0.75	0.543	0	OXA1L	BM-PM	down regulation
0	-0.435509541314757	0.873	0.705	0	SCAND1	BM-PM	down regulation
0	-0.440110393919122	0.994	0.999	0	RPS28	BM-PM	down regulation
0	-0.440325912223447	0.831	0.605	0	ANP32A	BM-PM	down regulation
0	-0.440575951538297	0.892	0.719	0	MYH9	BM-PM	down regulation
0	-0.44145102033083	0.476	0.387	0	ADD3	BM-PM	down regulation
0	-0.443023835651942	0.833	0.666	0	SF3B5	BM-PM	down regulation
0	-0.4446425293583	0.553	0.419	0	RELT	BM-PM	down regulation
0	-0.446926926183747	0.555	0.413	0	PLCB2	BM-PM	down regulation
0	-0.450664441257956	0.996	1	0	RPL41	BM-PM	down regulation
0	-0.452199897089895	0.58	0.42	0	KLF3	BM-PM	down regulation
0	-0.453252621015349	0.899	0.751	0	TCIRG1	BM-PM	down regulation
0	-0.454020125256572	0.837	0.584	0	SH3BP2	BM-PM	down regulation
0	-0.454972071000987	0.844	0.624	0	SMAP2	BM-PM	down regulation
0	-0.455301595409741	0.591	0.448	0	AOAH	BM-PM	down regulation
0	-0.457695132190021	0.994	1	0	RPLP1	BM-PM	down regulation
0	-0.457923032456522	0.849	0.589	0	ODF3B	BM-PM	down regulation
0	-0.460606680826349	0.86	0.636	0	DDX21	BM-PM	down regulation
0	-0.461416424553701	0.403	0.389	0	KLF13	BM-PM	down regulation
0	-0.46200013705326	0.715	0.54	0	CAPN2	BM-PM	down regulation
0	-0.462602050093084	0.844	0.654	0	EID1	BM-PM	down regulation
0	-0.464076634991454	0.884	0.723	0	PPP1CA	BM-PM	down regulation
0	-0.465111532396188	0.878	0.731	0	PGAM1	BM-PM	down regulation
0	-0.465565799064783	0.643	0.442	0	IER5	BM-PM	down regulation
0	-0.468695926373028	0.824	0.572	0	BID	BM-PM	down regulation
0	-0.470785191333579	0.841	0.703	0	NINJ1	BM-PM	down regulation
0	-0.470998018765142	0.727	0.501	0	PTPN18	BM-PM	down regulation
0	-0.472708444160653	0.601	0.437	0	MAP3K1	BM-PM	down regulation
0	-0.476774425719078	0.816	0.606	0	EIF3M	BM-PM	down regulation
0	-0.478771631205465	0.586	0.403	0	HMGB2	BM-PM	down regulation
0	-0.479007743914517	0.99	1	0	CST3	BM-PM	down regulation
0	-0.48069162133281	0.854	0.627	0	CAPNS1	BM-PM	down regulation
0	-0.481695728631268	0.803	0.601	0	STMP1	BM-PM	down regulation
0	-0.483513423132877	0.736	0.513	0	PLXNB2	BM-PM	down regulation
0	-0.483659301832656	0.717	0.538	0	TBXAS1	BM-PM	down regulation
0	-0.485691225475539	0.866	0.717	0	APRT	BM-PM	down regulation
0	-0.48676732575547	0.987	0.992	0	RPS3	BM-PM	down regulation
0	-0.492420766858801	0.767	0.542	0	ZNF106	BM-PM	down regulation
0	-0.492793431794482	0.833	0.667	0	POLR1D	BM-PM	down regulation
0	-0.494737049511902	0.605	0.491	0	RCSD1	BM-PM	down regulation
0	-0.495041682808855	0.885	0.737	0	PCBP2	BM-PM	down regulation
0	-0.496047957415679	0.766	0.584	0	CCND3	BM-PM	down regulation
0	-0.496748436480635	0.989	0.995	0	RPS27A	BM-PM	down regulation
0	-0.497585643755449	0.837	0.641	0	RILPL2	BM-PM	down regulation
0	-0.498185093527542	0.707	0.502	0	RAB11FIP1	BM-PM	down regulation
0	-0.498198335820396	0.855	0.614	0	JUND	BM-PM	down regulation
0	-0.500184367017106	0.832	0.611	0	UBE2J1	BM-PM	down regulation
0	-0.501686320433221	0.83	0.669	0	RGS19	BM-PM	down regulation
0	-0.502314183471033	0.559	0.459	0	ATG16L2	BM-PM	down regulation
0	-0.505340359197504	0.875	0.748	0	EIF3F	BM-PM	down regulation
0	-0.505798831895649	0.542	0.435	0	MGST1	BM-PM	down regulation
0	-0.507211418578238	0.767	0.532	0	AC020656.1	BM-PM	down regulation
0	-0.507398998010678	0.988	0.999	0	FAU	BM-PM	down regulation
0	-0.507448129339336	0.505	0.435	0	FAM45A	BM-PM	down regulation
0	-0.507573328586579	0.984	0.99	0	GABARAP	BM-PM	down regulation
0	-0.508582284072307	0.991	0.999	0	RPS15	BM-PM	down regulation
0	-0.51422457279359	0.774	0.504	0	TNFAIP3	BM-PM	down regulation
0	-0.521825544511246	0.674	0.521	0	HACD4	BM-PM	down regulation
0	-0.521913772931935	0.99	0.999	0	RPL19	BM-PM	down regulation
0	-0.525085875741648	0.844	0.615	0	ADGRE5	BM-PM	down regulation
0	-0.526407350816266	0.751	0.526	0	EHBP1L1	BM-PM	down regulation
0	-0.527078820336977	0.455	0.448	0	RASGRP2	BM-PM	down regulation
0	-0.529591971239673	0.889	0.771	0	SLC25A5	BM-PM	down regulation
0	-0.529775863967027	0.751	0.539	0	HNRNPH1	BM-PM	down regulation
0	-0.531466928806805	0.886	0.736	0	RBM39	BM-PM	down regulation
0	-0.532980634984858	0.674	0.514	0	UBXN11	BM-PM	down regulation
0	-0.533629446568565	0.74	0.602	0	CLEC12A	BM-PM	down regulation
0	-0.53556647377585	0.651	0.51	0	USP3	BM-PM	down regulation
0	-0.538390423386724	0.574	0.49	0	ZBTB7A	BM-PM	down regulation
0	-0.541201806633618	0.849	0.696	0	EIF3E	BM-PM	down regulation
0	-0.542432671416779	0.505	0.462	0	TLR2	BM-PM	down regulation
0	-0.544255413941383	0.652	0.525	0	IMPDH1	BM-PM	down regulation
0	-0.544783602815854	0.975	0.981	0	RPL24	BM-PM	down regulation
0	-0.545512340573629	0.976	0.971	0	COX4I1	BM-PM	down regulation
0	-0.546002643587221	0.803	0.605	0	CNN2	BM-PM	down regulation
0	-0.547405437557816	0.98	0.981	0	RPS4X	BM-PM	down regulation
0	-0.548047806886523	0.975	0.957	0	RPL27	BM-PM	down regulation
0	-0.552816672946092	0.877	0.682	0	TAOK1	BM-PM	down regulation
0	-0.555772338525368	0.54	0.489	0	RNF166	BM-PM	down regulation
0	-0.556528359835676	0.808	0.658	0	SEPT9	BM-PM	down regulation
0	-0.55679401302189	0.992	0.998	0	RPS14	BM-PM	down regulation
0	-0.560418225829898	0.989	0.999	0	S100A6	BM-PM	down regulation
0	-0.560648804543643	0.954	0.925	0	BTF3	BM-PM	down regulation
0	-0.561943705944211	0.946	0.886	0	EEF2	BM-PM	down regulation
0	-0.562286390333397	0.918	0.883	0	HIGD2A	BM-PM	down regulation
0	-0.565098183269542	0.526	0.481	0	MAP2K3	BM-PM	down regulation
0	-0.565314077934	0.515	0.505	0	PAK1	BM-PM	down regulation
0	-0.567237884593027	0.714	0.585	0	STX10	BM-PM	down regulation
0	-0.571012772980558	0.7	0.616	0	CD302	BM-PM	down regulation
0	-0.57225520861996	0.902	0.858	0	ATP5F1D	BM-PM	down regulation
0	-0.572312118256158	0.819	0.662	0	MYO1G	BM-PM	down regulation
0	-0.573110156839708	0.99	0.999	0	RPL30	BM-PM	down regulation
0	-0.573647158623729	0.99	0.999	0	RPL37	BM-PM	down regulation
0	-0.574530207164885	0.44	0.42	0	MEGF9	BM-PM	down regulation
0	-0.579416442897785	0.372	0.409	0	GPBAR1	BM-PM	down regulation
0	-0.580788270108485	0.53	0.497	0	ARHGEF1	BM-PM	down regulation
0	-0.584254526934811	0.708	0.568	0	ARHGAP4	BM-PM	down regulation
0	-0.584652789071698	0.854	0.722	0	SMDT1	BM-PM	down regulation
0	-0.593983155985288	0.972	0.961	0	RPL13A	BM-PM	down regulation
0	-0.595135065894924	0.454	0.456	0	IRAK3	BM-PM	down regulation
0	-0.595179221503891	0.999	1	0	ACTB	BM-PM	down regulation
0	-0.595715525728726	0.471	0.431	0	BCL3	BM-PM	down regulation
0	-0.597303623038135	0.722	0.466	0	CUX1	BM-PM	down regulation
0	-0.598261500267091	0.471	0.503	0	RAB32	BM-PM	down regulation
0	-0.600403529060966	0.984	0.992	0	RPL7A	BM-PM	down regulation
0	-0.600421329202414	0.726	0.542	0	ID2	BM-PM	down regulation
0	-0.601492549345163	0.991	0.991	0	RPS2	BM-PM	down regulation
0	-0.602089702750055	0.743	0.607	0	EIF3L	BM-PM	down regulation
0	-0.603113450240163	0.503	0.515	0	SH3KBP1	BM-PM	down regulation
0	-0.606978723363374	0.991	0.997	0	RPLP2	BM-PM	down regulation
0	-0.607249900299911	0.769	0.607	0	RPL22L1	BM-PM	down regulation
0	-0.610351617559244	0.572	0.507	0	TRMT1	BM-PM	down regulation
0	-0.611124045469779	0.988	0.985	0	RPL9	BM-PM	down regulation
0	-0.615871009672775	0.922	0.898	0	EIF3K	BM-PM	down regulation
0	-0.618888231747889	0.727	0.602	0	NUP214	BM-PM	down regulation
0	-0.619567405323674	0.701	0.532	0	NFKBIZ	BM-PM	down regulation
0	-0.620010960472472	0.991	0.999	0	RPL32	BM-PM	down regulation
0	-0.623150997463181	0.751	0.595	0	LENG8	BM-PM	down regulation
0	-0.624763463964525	0.612	0.535	0	CPPED1	BM-PM	down regulation
0	-0.627822557782594	0.858	0.744	0	ARF5	BM-PM	down regulation
0	-0.62951808576639	0.946	0.901	0	RPL36A	BM-PM	down regulation
0	-0.631400064023744	0.775	0.605	0	CSK	BM-PM	down regulation
0	-0.631939794816958	0.885	0.782	0	IFNGR2	BM-PM	down regulation
0	-0.632333808871946	0.712	0.551	0	IRF2BP2	BM-PM	down regulation
0	-0.63388946477857	0.793	0.593	0	LILRA5	BM-PM	down regulation
0	-0.634345230680204	0.985	0.989	0	RPL26	BM-PM	down regulation
0	-0.63602509996684	0.984	0.988	0	RPL21	BM-PM	down regulation
0	-0.638276837670562	0.98	0.977	0	RACK1	BM-PM	down regulation
0	-0.638302627333391	0.89	0.826	0	GPSM3	BM-PM	down regulation
0	-0.642219292981805	0.679	0.552	0	KLF4	BM-PM	down regulation
0	-0.643639659096641	0.482	0.471	0	SULT1A1	BM-PM	down regulation
0	-0.643809081504073	0.98	0.988	0	RPL22	BM-PM	down regulation
0	-0.645570357579432	0.989	0.998	0	RPS8	BM-PM	down regulation
0	-0.647164020853487	0.989	0.996	0	RPL29	BM-PM	down regulation
0	-0.64818130018601	0.783	0.69	0	EVI2B	BM-PM	down regulation
0	-0.648262958222669	0.748	0.611	0	MYADM	BM-PM	down regulation
0	-0.650733253805221	0.985	0.991	0	UBA52	BM-PM	down regulation
0	-0.655010272617546	0.439	0.469	0	ASGR1	BM-PM	down regulation
0	-0.656636215429653	0.988	0.997	0	RPL18A	BM-PM	down regulation
0	-0.658491435287645	0.991	0.997	0	SH3BGRL3	BM-PM	down regulation
0	-0.660466581159136	0.882	0.771	0	RBM3	BM-PM	down regulation
0	-0.670087309270992	0.866	0.73	0	SF1	BM-PM	down regulation
0	-0.670413997897636	0.91	0.907	0	LAMTOR4	BM-PM	down regulation
0	-0.675186412303449	0.973	0.951	0	PABPC1	BM-PM	down regulation
0	-0.677708865188457	0.979	0.989	0	CTSS	BM-PM	down regulation
0	-0.679671667638146	0.987	0.996	0	RPL8	BM-PM	down regulation
0	-0.681900860733871	0.863	0.836	0	CNPY3	BM-PM	down regulation
0	-0.683410078383445	0.87	0.809	0	PGLS	BM-PM	down regulation
0	-0.685946339708149	0.905	0.902	0	GMFG	BM-PM	down regulation
0	-0.690685253800838	0.822	0.675	0	LYST	BM-PM	down regulation
0	-0.6940444621433	0.991	0.999	0	RPL11	BM-PM	down regulation
0	-0.699519483517927	0.729	0.664	0	C20orf27	BM-PM	down regulation
0	-0.703844364677022	0.422	0.504	0	NAAA	BM-PM	down regulation
0	-0.707552562843777	0.914	0.862	0	ZYX	BM-PM	down regulation
0	-0.710204199682159	0.96	0.929	0	RPL4	BM-PM	down regulation
0	-0.712090297109483	0.961	0.96	0	RPS11	BM-PM	down regulation
0	-0.712915048482732	0.963	0.981	0	EEF1D	BM-PM	down regulation
0	-0.714107552834451	0.987	0.997	0	RPL18	BM-PM	down regulation
0	-0.718280770990503	0.985	0.996	0	RPS7	BM-PM	down regulation
0	-0.718751986217535	0.841	0.765	0	RAC2	BM-PM	down regulation
0	-0.72395167412443	0.952	0.957	0	FXYD5	BM-PM	down regulation
0	-0.724114044759378	0.88	0.841	0	RPS4Y1	BM-PM	down regulation
0	-0.72529469133093	0.989	0.998	0	RPS15A	BM-PM	down regulation
0	-0.735476610186306	0.786	0.718	0	LILRB2	BM-PM	down regulation
0	-0.736888144188968	0.942	0.982	0	NEAT1	BM-PM	down regulation
0	-0.738593120000946	0.681	0.629	0	PRAM1	BM-PM	down regulation
0	-0.745827719125292	0.91	0.878	0	RHOG	BM-PM	down regulation
0	-0.747038692349503	0.62	0.591	0	BIN2	BM-PM	down regulation
0	-0.749466204505925	0.997	0.998	0	MT-CO3	BM-PM	down regulation
0	-0.755460276338782	0.812	0.571	0	DUSP6	BM-PM	down regulation
0	-0.762040219895841	0.96	0.952	0	RPL5	BM-PM	down regulation
0	-0.764569094813481	0.799	0.733	0	AGTRAP	BM-PM	down regulation
0	-0.770030114934213	0.968	0.983	0	ATP5MC2	BM-PM	down regulation
0	-0.774687150815828	0.992	0.999	0	RPS24	BM-PM	down regulation
0	-0.778105423894378	0.991	1	0	RPL39	BM-PM	down regulation
0	-0.778683583757573	0.92	0.901	0	ZFP36	BM-PM	down regulation
0	-0.778862551872859	0.992	0.997	0	RPL13	BM-PM	down regulation
0	-0.783593186554906	0.817	0.71	0	STK17B	BM-PM	down regulation
0	-0.787493986542181	0.748	0.698	0	GLIPR1	BM-PM	down regulation
0	-0.788590206774107	0.765	0.697	0	GRK2	BM-PM	down regulation
0	-0.79804779266113	0.983	0.991	0	RPL6	BM-PM	down regulation
0	-0.802148339006729	0.46	0.512	0	H1FX	BM-PM	down regulation
0	-0.818041012632975	0.7	0.635	0	IL17RA	BM-PM	down regulation
0	-0.825671225070099	0.592	0.627	0	MIDN	BM-PM	down regulation
0	-0.831927950627735	0.956	0.947	0	RPL10A	BM-PM	down regulation
0	-0.832410812227538	0.59	0.59	0	LRRC25	BM-PM	down regulation
0	-0.834580938890404	0.923	0.923	0	LSP1	BM-PM	down regulation
0	-0.840897615893484	0.982	0.993	0	RPS3A	BM-PM	down regulation
0	-0.841036596863482	0.815	0.739	0	CEBPD	BM-PM	down regulation
0	-0.842186552311737	0.983	0.992	0	NACA	BM-PM	down regulation
0	-0.843400863924944	0.937	0.967	0	ITGB2	BM-PM	down regulation
0	-0.844441424835119	0.891	0.82	0	IER2	BM-PM	down regulation
0	-0.845307449129172	0.857	0.793	0	FMNL1	BM-PM	down regulation
0	-0.847569245438735	0.994	0.995	0	RPS9	BM-PM	down regulation
0	-0.85373303512961	0.978	0.994	0	MT-ATP6	BM-PM	down regulation
0	-0.853979496712671	0.864	0.802	0	PTP4A2	BM-PM	down regulation
0	-0.857388806424823	0.821	0.766	0	MYO1F	BM-PM	down regulation
0	-0.864015370404837	0.939	0.978	0	TSPO	BM-PM	down regulation
0	-0.883441116085225	0.82	0.738	0	PLP2	BM-PM	down regulation
0	-0.883493646421279	0.985	0.998	0	RPL35A	BM-PM	down regulation
0	-0.891141018759099	0.994	0.999	0	MT-ND3	BM-PM	down regulation
0	-0.896658791270275	0.983	0.999	0	RPS13	BM-PM	down regulation
0	-0.904590900008931	0.937	0.947	0	JUNB	BM-PM	down regulation
0	-0.906101101889287	0.682	0.791	0	FGL2	BM-PM	down regulation
0	-0.938873346451754	0.793	0.756	0	TNFRSF1B	BM-PM	down regulation
0	-0.942256842692312	0.261	0.615	0	ICAM3	BM-PM	down regulation
0	-0.945092047719005	0.147	0.595	0	PRKCB	BM-PM	down regulation
0	-0.952032755926463	0.989	0.999	0	RPL34	BM-PM	down regulation
0	-0.95933363166628	0.512	0.67	0	C19orf38	BM-PM	down regulation
0	-0.965067788697961	0.985	0.992	0	GAPDH	BM-PM	down regulation
0	-0.978402625760274	0.543	0.604	0	LGALS2	BM-PM	down regulation
0	-0.983257269573837	0.302	0.614	0	METTL9	BM-PM	down regulation
0	-0.998895846688816	0.966	0.99	0	MT-ND4	BM-PM	down regulation
0	-1.00241341597636	0.879	0.936	0	TKT	BM-PM	down regulation
0	-1.01267070063923	0.05	0.575	0	HRH2	BM-PM	down regulation
0	-1.02094454200984	0.52	0.641	0	SELL	BM-PM	down regulation
0	-1.03080960809382	0.853	0.878	0	FGR	BM-PM	down regulation
0	-1.03511142137481	0.92	0.927	0	SLC25A6	BM-PM	down regulation
0	-1.04811976242245	0.827	0.87	0	CSTA	BM-PM	down regulation
0	-1.05678114182487	0.549	0.586	0	RBP7	BM-PM	down regulation
0	-1.06193998268705	0.536	0.724	0	MPEG1	BM-PM	down regulation
0	-1.06323426000086	0.03	0.544	0	CDA	BM-PM	down regulation
0	-1.06616736373255	0.101	0.572	0	PER1	BM-PM	down regulation
0	-1.07101214992268	0.922	0.915	0	DUSP1	BM-PM	down regulation
0	-1.07869766238038	0.612	0.711	0	CD36	BM-PM	down regulation
0	-1.08060945447958	0.922	0.961	0	RPL7	BM-PM	down regulation
0	-1.10729184279579	0.63	0.793	0	AP1S2	BM-PM	down regulation
0	-1.17194288291521	0.935	0.98	0	LST1	BM-PM	down regulation
0	-1.18487695757208	0.847	0.866	0	TSC22D3	BM-PM	down regulation
0	-1.19186132361048	0.93	0.931	0	NFKBIA	BM-PM	down regulation
0	-1.19311926679419	0.743	0.781	0	CSF3R	BM-PM	down regulation
0	-1.20164873876324	0.975	0.999	0	S100A4	BM-PM	down regulation
0	-1.22614985874814	0.211	0.693	0	POU2F2	BM-PM	down regulation
0	-1.28090733070972	0.462	0.741	0	KLF10	BM-PM	down regulation
0	-1.32070400300886	0.172	0.687	0	CDKN2D	BM-PM	down regulation
0	-1.36778670086463	0.856	0.87	0	AHNAK	BM-PM	down regulation
0	-1.45058044316281	0.961	0.989	0	COTL1	BM-PM	down regulation
0	-1.55762617750491	0.117	0.804	0	CFP	BM-PM	down regulation
0	-1.57167113880551	0.223	0.856	0	LIMD2	BM-PM	down regulation
0	-1.59590077860763	0.672	0.914	0	VSIR	BM-PM	down regulation
0	-1.78364900669041	0.557	0.949	0	CORO1A	BM-PM	down regulation
0	-2.36291661355124	0.022	0.749	0	S100A12	BM-PM	down regulation
0	-2.38957486022675	0.395	0.845	0	VCAN	BM-PM	down regulation
0	-2.47564825134454	0.319	0.977	0	FCN1	BM-PM	down regulation
0	-2.69153985759971	0.927	0.981	0	S100A9	BM-PM	down regulation
0	-2.71434574613872	0.924	0.953	0	S100A8	BM-PM	down regulation
4.94065645841247e-324	-0.481361705374839	0.88	0.759	1.23862257412401e-319	TGFB1	BM-PM	down regulation
2.56914135837448e-322	-0.360792021336313	0.898	0.731	6.44083738544483e-318	SRSF5	BM-PM	down regulation
5.13828271674896e-322	-0.255634130967696	0.877	0.644	1.28816747708897e-317	VPS28	BM-PM	down regulation
1.97626258336499e-321	-0.276328923657714	0.45	0.298	4.95449029649602e-317	CD1D	BM-PM	down regulation
2.57902267129131e-321	-0.494100020173869	0.984	0.99	6.46560983692731e-317	PFDN5	BM-PM	down regulation
2.75194564733574e-321	-0.323977060867853	0.456	0.328	6.89912773787071e-317	MOB3A	BM-PM	down regulation
1.44365981714812e-320	-0.802514837649308	0.483	0.752	3.61925516159034e-316	CD48	BM-PM	down regulation
3.70919783615316e-319	-0.348323413861115	0.427	0.323	9.29895897523597e-315	SERTAD2	BM-PM	down regulation
4.56743926954399e-319	-0.401462460822856	0.904	0.665	1.14505702487468e-314	ZFP36L1	BM-PM	down regulation
6.04607992254896e-317	-0.382415789892333	0.84	0.634	1.51575223658302e-312	FPR1	BM-PM	down regulation
6.65576878709256e-317	-0.484069891519719	0.913	0.822	1.6686012349241e-312	ARRB2	BM-PM	down regulation
1.25726069172575e-315	-0.399681506405658	0.42	0.357	3.15195255415646e-311	MKNK2	BM-PM	down regulation
6.31882378828144e-315	-0.307358631100655	0.746	0.52	1.58412912372216e-310	CALHM6	BM-PM	down regulation
1.16504414573868e-314	-0.445934386134917	0.919	0.799	2.92076567336688e-310	HCLS1	BM-PM	down regulation
1.19425314693999e-313	-0.594268030633175	0.983	0.972	2.99399263937855e-309	RPS6	BM-PM	down regulation
5.92477119387231e-313	-0.339116750598697	0.448	0.343	1.48534013830379e-308	OAZ2	BM-PM	down regulation
2.6113300084091e-312	-0.276669676707835	0.88	0.671	6.54660433108161e-308	TRAPPC1	BM-PM	down regulation
3.09102500787872e-311	-0.266958525241541	0.417	0.258	7.74919969475195e-307	FOXO3	BM-PM	down regulation
7.06492321278298e-311	-1.06291590252355	0.972	0.995	1.77117624944469e-306	LYZ	BM-PM	down regulation
4.17328795848223e-310	-0.553871706661873	0.913	0.877	1.0462432911915e-305	RPL23	BM-PM	down regulation
4.34494644366499e-310	-0.370747899438263	0.407	0.31	1.08927807342681e-305	CBX6	BM-PM	down regulation
5.57402413895083e-310	-0.804134443753871	0.929	0.891	1.39740785163497e-305	CD52	BM-PM	down regulation
9.36855372386662e-310	-0.481046048721448	0.987	0.997	2.34869641857336e-305	MT-ND1	BM-PM	down regulation
2.66313586608293e-309	-0.410045782896877	0.893	0.739	6.67648161626991e-305	CCNI	BM-PM	down regulation
5.27740435305831e-309	-0.444213076711348	0.996	0.999	1.32304527131172e-304	RPL10	BM-PM	down regulation
1.42993424186723e-308	-0.338124631500302	0.891	0.696	3.58484514436114e-304	SRRM2	BM-PM	down regulation
2.77028804778602e-308	-0.596569037859367	0.948	0.945	6.94511213579955e-304	CD37	BM-PM	down regulation
3.22944571768873e-308	-0.851886134114588	0.186	0.52	8.09622041424565e-304	RIPOR2	BM-PM	down regulation
4.15727232131731e-306	-0.514326646846678	0.943	0.903	1.04222817095425e-301	UQCRB	BM-PM	down regulation
1.3522160215871e-305	-0.317354125350453	0.88	0.696	3.39000556611886e-301	JTB	BM-PM	down regulation
3.88611150793365e-305	-0.304661723573806	0.424	0.308	9.74248155038966e-301	WDR26	BM-PM	down regulation
1.11623555120584e-304	-0.385438492707832	0.373	0.329	2.79840252687305e-300	HEBP2	BM-PM	down regulation
5.29108250885995e-304	-0.4443032626499	0.398	0.372	1.32647438497119e-299	MBOAT7	BM-PM	down regulation
1.11837928780908e-302	-0.277144071577009	0.904	0.708	2.80377687453737e-298	ATP5F1B	BM-PM	down regulation
8.6891833647853e-302	-0.323398833138295	0.84	0.653	2.17837826955168e-297	CCDC85B	BM-PM	down regulation
7.54768218215142e-301	-0.701402266372125	0.234	0.473	1.89220392306536e-296	CCDC69	BM-PM	down regulation
3.77028960293532e-300	-0.534136724288316	0.98	0.934	9.45211603455885e-296	RPL3	BM-PM	down regulation
8.73174014001246e-300	-0.762797209916804	0.168	0.499	2.18904725310112e-295	LILRA2	BM-PM	down regulation
2.38207367025396e-298	-0.301751492358435	0.88	0.7	5.97185869132668e-294	UBXN1	BM-PM	down regulation
1.23037328562295e-297	-0.407308431789199	0.39	0.35	3.08454582705675e-293	PTEN	BM-PM	down regulation
5.46247241050443e-297	-0.606487157873214	0.946	0.948	1.36944183331346e-292	LCP1	BM-PM	down regulation
3.02584302991676e-294	-0.651690258289987	0.35	0.493	7.58578847600131e-290	ARHGAP45	BM-PM	down regulation
3.7211258234317e-294	-0.471233914431994	0.437	0.36	9.32886243934327e-290	ATP2B1-AS1	BM-PM	down regulation
4.14998282666849e-294	-0.283933658712562	0.896	0.638	1.04040069464579e-289	PPP1R15A	BM-PM	down regulation
1.11500019265744e-293	-0.332857483506063	0.591	0.459	2.79530548299219e-289	ITGAX	BM-PM	down regulation
1.40126566993864e-292	-0.288042823871528	0.397	0.292	3.51297303453618e-288	SLC12A9	BM-PM	down regulation
1.72595661838053e-292	-0.59456564270755	0.909	0.883	4.32697324227998e-288	TALDO1	BM-PM	down regulation
3.02862544841979e-290	-0.272713032393833	0.441	0.309	7.5927639991884e-286	CYTOR	BM-PM	down regulation
3.30131535305103e-290	-0.571028771288259	0.882	0.758	8.27639759009893e-286	CD14	BM-PM	down regulation
6.18046566063743e-289	-0.510707696755222	0.349	0.389	1.5494427411218e-284	C15orf39	BM-PM	down regulation
1.08610887503986e-288	-0.342647003743533	0.388	0.324	2.72287494972492e-284	RPS6KA4	BM-PM	down regulation
3.78866011364395e-285	-0.538016259020143	0.989	0.987	9.49817090490537e-281	RPS18	BM-PM	down regulation
1.18801005890891e-284	-0.366567204403971	0.99	1	2.97834121768463e-280	RPS12	BM-PM	down regulation
3.37493360383445e-283	-0.522651937603337	0.793	0.605	8.46095854481296e-279	PLBD1	BM-PM	down regulation
9.75876189091129e-282	-0.508734204923397	0.886	0.746	2.44652160605146e-277	TNFAIP2	BM-PM	down regulation
4.27451934510091e-280	-0.355498272704811	0.897	0.722	1.0716219998168e-275	CCNL1	BM-PM	down regulation
9.8059389532322e-277	-0.286169245981184	0.387	0.293	2.45834889557531e-272	PSMA3-AS1	BM-PM	down regulation
1.40241629039177e-276	-0.412075051110843	0.924	0.816	3.51585764001217e-272	ENO1	BM-PM	down regulation
2.38190953650011e-276	-0.459432511779352	0.991	0.983	5.97144720800579e-272	H3F3A	BM-PM	down regulation
8.02495913084256e-276	-0.481436667715602	0.338	0.363	2.01185725410223e-271	AGTPBP1	BM-PM	down regulation
8.80758633931642e-276	-0.25639717567333	0.364	0.248	2.20806189526663e-271	SIRT7	BM-PM	down regulation
8.9150716371316e-276	-0.520686358149336	0.394	0.41	2.23500845942889e-271	CYTH4	BM-PM	down regulation
6.08414513610699e-275	-0.747432938817434	0.235	0.455	1.52529518562202e-270	LRRK2	BM-PM	down regulation
7.19452306187914e-275	-0.340894442652561	0.359	0.266	1.8036669316131e-270	SORL1	BM-PM	down regulation
1.07855900221053e-274	-0.273932237556249	0.349	0.248	2.70394741854181e-270	FGD3	BM-PM	down regulation
2.78206733187325e-274	-0.318961311406666	0.34	0.293	6.97464280100624e-270	KLF11	BM-PM	down regulation
5.31897437255639e-274	-0.68588677205456	0.266	0.43	1.33346687519989e-269	ITGAM	BM-PM	down regulation
5.73819865966155e-274	-0.667423255375034	0.968	0.988	1.43856640397715e-269	AIF1	BM-PM	down regulation
2.55919093446391e-273	-0.278231269849692	0.397	0.278	6.41589167270103e-269	ANKRD13A	BM-PM	down regulation
5.87892008074951e-273	-0.565176262333361	0.401	0.413	1.4738452642439e-268	SLC25A37	BM-PM	down regulation
2.29907489313676e-272	-0.258472716940505	0.398	0.276	5.76378075709385e-268	NXF1	BM-PM	down regulation
1.31958190081857e-271	-0.521520539834637	0.926	0.862	3.30819182535216e-267	PRELID1	BM-PM	down regulation
1.5100312087647e-271	-0.354547920807806	0.367	0.326	3.7856482403731e-267	SNHG15	BM-PM	down regulation
4.29591535962696e-271	-0.264347507673656	0.382	0.284	1.07698598065848e-266	RPS6KB2	BM-PM	down regulation
8.42248147670624e-271	-0.332246888468946	0.397	0.3	2.11151610621026e-266	MAP4K4	BM-PM	down regulation
1.82919298123417e-270	-0.558971483389361	0.338	0.412	4.58578680395406e-266	ANKRD13D	BM-PM	down regulation
3.113124598642e-270	-0.415016223467387	0.32	0.338	7.8046033687955e-266	ADAM15	BM-PM	down regulation
8.69542032008223e-270	-0.356600331123098	0.35	0.311	2.17994187424462e-265	WDFY2	BM-PM	down regulation
1.4095872467613e-268	-0.486692686745759	0.341	0.395	3.53383522763058e-264	SIGIRR	BM-PM	down regulation
3.78951563786332e-268	-0.342921976427326	0.926	0.778	9.50031570412334e-264	HNRNPDL	BM-PM	down regulation
6.53474655547301e-268	-0.514139902138099	0.334	0.417	1.63826096145708e-263	MEF2C	BM-PM	down regulation
9.27919703871574e-268	-0.278730499581598	0.898	0.72	2.32629469760603e-263	FKBP8	BM-PM	down regulation
1.05141055133778e-267	-0.360757369503972	0.329	0.32	2.63588625220381e-263	NCBP2-AS2	BM-PM	down regulation
1.08804145611061e-265	-0.458418933857571	0.371	0.38	2.7277199304693e-261	AKNA	BM-PM	down regulation
1.74209053539074e-265	-0.426651285167557	0.915	0.816	4.3674209722246e-261	MSN	BM-PM	down regulation
2.88571406536612e-263	-0.404918823151462	0.991	0.997	7.23448516187287e-259	RPS23	BM-PM	down regulation
4.99291984604126e-263	-0.622397822447154	0.39	0.353	1.25172500540254e-258	FOSB	BM-PM	down regulation
6.48916052763629e-262	-0.537000104084215	0.332	0.414	1.62683254427842e-257	UNC119	BM-PM	down regulation
9.35389425295982e-260	-0.318432149988285	0.406	0.33	2.34502128921703e-255	CSGALNACT2	BM-PM	down regulation
1.44770847746268e-258	-0.452868908763389	0.926	0.862	3.62940515299893e-254	FKBP1A	BM-PM	down regulation
2.45293401706632e-256	-0.463003270018654	0.312	0.38	6.14950558078526e-252	CARD19	BM-PM	down regulation
6.88584889929507e-256	-0.271535813924915	0.88	0.693	1.72628231905327e-251	PET100	BM-PM	down regulation
1.9599723310091e-255	-0.895484163691751	0.335	0.518	4.91365063383982e-251	KLF2	BM-PM	down regulation
4.48535303907484e-255	-0.301064624930496	0.355	0.272	1.12447800689606e-250	WDR74	BM-PM	down regulation
6.06442092719644e-255	-0.310517677451634	0.355	0.274	1.52035032644815e-250	ARHGAP26	BM-PM	down regulation
2.45279096957045e-254	-0.385143047611618	0.366	0.35	6.14914696071312e-250	OGT	BM-PM	down regulation
3.03414157449322e-254	-0.505367701272118	0.927	0.899	7.6065929272545e-250	DAZAP2	BM-PM	down regulation
3.45012088844741e-253	-0.551955196690978	0.921	0.836	8.64945306733766e-249	HCST	BM-PM	down regulation
4.38868319225346e-253	-0.446321779779968	0.319	0.336	1.10024287629794e-248	NLRP1	BM-PM	down regulation
9.25156661119505e-252	-0.467007205804626	0.99	0.978	2.3193677494266e-247	RPS16	BM-PM	down regulation
8.13058675391071e-251	-0.311490950185233	0.904	0.741	2.03833809920542e-246	POLR2L	BM-PM	down regulation
1.17344621360851e-250	-0.260831392719703	0.376	0.286	2.94182965751653e-246	SSBP4	BM-PM	down regulation
1.11108522077943e-248	-0.256894357421654	0.88	0.703	2.78549064849404e-244	SEC11A	BM-PM	down regulation
1.02626559975738e-247	-0.358048763999708	0.907	0.788	2.57284785859176e-243	EIF3G	BM-PM	down regulation
3.67639134157633e-247	-0.447249823864815	0.281	0.335	9.21671309333186e-243	PRKACA	BM-PM	down regulation
4.52407785952527e-247	-0.624269408460058	0.25	0.39	1.13418631938299e-242	CKAP4	BM-PM	down regulation
2.24916321279426e-245	-0.326174634304303	0.884	0.73	5.6386521744752e-241	NDUFB11	BM-PM	down regulation
8.74768654113625e-245	-0.285585968506358	0.882	0.658	2.19304501586286e-240	TUBA1A	BM-PM	down regulation
9.4189870693121e-245	-0.389378868237431	0.299	0.32	2.36134005827654e-240	RASGRP4	BM-PM	down regulation
1.69563507440882e-243	-0.31903269420499	0.319	0.299	4.2509571315429e-239	GID8	BM-PM	down regulation
1.45240028852455e-241	-0.297646027155375	0.318	0.227	3.64116752333105e-237	IRS2	BM-PM	down regulation
7.28788300715803e-241	-0.277111124192945	0.309	0.216	1.82707226989452e-236	TMEM91	BM-PM	down regulation
2.01495379598921e-240	-0.293520609019901	0.342	0.255	5.05148916654494e-236	JARID2	BM-PM	down regulation
1.52795340634571e-239	-0.34871915990995	0.904	0.76	3.83057918970869e-235	PTPN6	BM-PM	down regulation
2.3347572054865e-239	-0.730144785330475	0.197	0.434	5.85323631415466e-235	AC007952.4	BM-PM	down regulation
5.57781906883097e-239	-0.337914276160893	0.297	0.302	1.39835924055593e-234	ZNF581	BM-PM	down regulation
9.89946813302884e-239	-0.377046864478445	0.339	0.338	2.48179666095033e-234	MED13L	BM-PM	down regulation
3.69259613798262e-238	-0.397754481159711	0.987	0.99	9.25733851792243e-234	RPL14	BM-PM	down regulation
4.98106966798592e-238	-0.27055891078761	0.327	0.25	1.24875416576407e-233	DENND1A	BM-PM	down regulation
2.48040229055748e-236	-0.27090923462707	0.316	0.231	6.2183685424276e-232	ARMH1	BM-PM	down regulation
1.47775531220284e-234	-0.370162314239139	0.899	0.796	3.70473256769252e-230	ARL6IP4	BM-PM	down regulation
1.92829492564325e-233	-0.259334490253147	0.326	0.254	4.83423537858763e-229	RCBTB2	BM-PM	down regulation
1.14334284557526e-231	-0.643059827427919	0.01	0.357	2.86636051385717e-227	NRGN	BM-PM	down regulation
1.49386511164484e-231	-0.311827308208404	0.302	0.289	3.7451198348936e-227	CEBPG	BM-PM	down regulation
1.49499128086476e-231	-0.265053406715342	0.336	0.257	3.74794314112796e-227	SLC2A6	BM-PM	down regulation
1.75392907081484e-231	-0.512910515747848	0.912	0.917	4.39710018053282e-227	PYCARD	BM-PM	down regulation
1.77244472662127e-231	-0.301363349448197	0.921	0.779	4.44351892963953e-227	H2AFY	BM-PM	down regulation
2.08442516170389e-231	-0.284725331941644	0.292	0.262	5.22565388039165e-227	MCRIP2	BM-PM	down regulation
2.24609965405377e-230	-0.263083575647755	0.321	0.248	5.6309718327128e-226	RNF141	BM-PM	down regulation
6.37652231816317e-230	-0.521775248134591	0.991	0.986	1.59859414516351e-225	MT-CYB	BM-PM	down regulation
1.04604510995878e-229	-0.477273671099915	0.962	0.952	2.62243509066666e-225	RPL31	BM-PM	down regulation
4.83400727368717e-225	-0.279707983814867	0.335	0.264	1.21188562351337e-220	LRCH4	BM-PM	down regulation
6.81439174924899e-225	-0.489099530563245	0.233	0.334	1.70836801153672e-220	CCNY	BM-PM	down regulation
7.57603841628152e-224	-0.270979292183674	0.795	0.572	1.89931283096178e-219	CDC42EP3	BM-PM	down regulation
2.46193770569308e-223	-0.271556690309398	0.274	0.242	6.17207782817255e-219	AC096667.1	BM-PM	down regulation
2.68287911395487e-223	-0.307073129767806	0.286	0.24	6.72597793868485e-219	CARS2	BM-PM	down regulation
4.65339463965497e-223	-0.743200585077214	0.964	0.948	1.1666060361615e-218	IFITM2	BM-PM	down regulation
1.63496288123599e-222	-0.609265259623536	0.419	0.513	4.09885194325863e-218	CD300E	BM-PM	down regulation
1.68322416246383e-222	-0.41203217793578	0.287	0.324	4.21984297529683e-218	MDM4	BM-PM	down regulation
3.13729562328516e-222	-0.610021096903162	0.171	0.407	7.86520012757589e-218	CAMK1	BM-PM	down regulation
6.34101970611182e-222	-0.370658263629112	0.951	0.86	1.58969364032223e-217	HNRNPA1	BM-PM	down regulation
3.80086462388601e-221	-0.340135120515518	0.253	0.27	9.52876761208223e-217	CEBPA	BM-PM	down regulation
5.50290224392721e-221	-0.264061160028937	0.884	0.702	1.37957759255255e-216	VASP	BM-PM	down regulation
3.16652450971654e-220	-0.282469337042235	0.288	0.26	7.93847694585937e-216	CHPT1	BM-PM	down regulation
3.43965380211016e-217	-0.338922430205203	0.272	0.25	8.62321208189017e-213	TMEM170B	BM-PM	down regulation
1.05896578188484e-215	-0.597125497149306	0.128	0.395	2.65482721518528e-211	TRAF3IP3	BM-PM	down regulation
2.4801327903525e-215	-0.363288242925684	0.271	0.271	6.21769290541373e-211	MLXIP	BM-PM	down regulation
7.31750899633105e-215	-0.635324563320455	0.023	0.366	1.83449950538019e-210	TESC	BM-PM	down regulation
1.41822296532406e-214	-0.613994338709775	0.935	0.883	3.55548497406743e-210	MCL1	BM-PM	down regulation
3.21653619180903e-214	-0.325673896170774	0.384	0.318	8.06385623286523e-210	BHLHE40	BM-PM	down regulation
9.33479665387581e-213	-0.295573232162387	0.901	0.77	2.34023352112667e-208	BRK1	BM-PM	down regulation
9.64334456337753e-213	-0.399860962976454	0.989	0.997	2.41758648203875e-208	RPL12	BM-PM	down regulation
2.83315344762425e-212	-0.402232931933635	0.324	0.363	7.10271569319399e-208	RNF145	BM-PM	down regulation
7.04003021868379e-212	-0.270074373785953	0.278	0.223	1.76493557582403e-207	INPPL1	BM-PM	down regulation
7.38711969826655e-212	-0.330325952765626	0.275	0.244	1.85195090835542e-207	PHC2	BM-PM	down regulation
6.56588231159981e-211	-0.678102813115038	0.061	0.379	1.64606669551807e-206	CD93	BM-PM	down regulation
1.00807861923314e-209	-0.424312252153903	0.977	0.948	2.52725309841748e-205	ARPC2	BM-PM	down regulation
3.23846421722056e-209	-0.378515211319498	0.285	0.313	8.11882979257195e-205	C16orf72	BM-PM	down regulation
4.0776355056501e-207	-0.371118641783582	0.305	0.275	1.02226322126648e-202	PELI1	BM-PM	down regulation
9.32617870119298e-206	-0.349171729095366	0.264	0.289	2.33807300038908e-201	PIEZO1	BM-PM	down regulation
1.27173309439079e-205	-0.347899880848118	0.992	0.996	3.18823486763772e-201	RPS21	BM-PM	down regulation
4.83457631024993e-205	-0.27520958965105	0.293	0.257	1.21202828097966e-200	CNOT8	BM-PM	down regulation
7.98507073171948e-205	-0.299289788358819	0.29	0.239	2.00185723244207e-200	SOX4	BM-PM	down regulation
8.14713254599376e-205	-0.594117331236672	0.159	0.378	2.04248612928064e-200	GAS7	BM-PM	down regulation
4.25615767960819e-204	-0.379858416556036	0.252	0.269	1.06701873027777e-199	CCDC88B	BM-PM	down regulation
6.55824536202062e-204	-0.630514768667971	0.136	0.394	1.64415211225857e-199	PSTPIP1	BM-PM	down regulation
6.4717232381057e-203	-0.417330306174478	0.984	0.97	1.6224610157931e-198	ARPC3	BM-PM	down regulation
1.85590388350271e-202	-0.638125517059113	0.111	0.418	4.6527510359413e-198	RASSF2	BM-PM	down regulation
1.44795000407752e-201	-0.63775488619113	0.068	0.37	3.63001066022233e-197	PXN	BM-PM	down regulation
6.04383807670237e-201	-0.498257032345844	0.17	0.354	1.51519020582928e-196	HOTAIRM1	BM-PM	down regulation
6.65182497169357e-200	-0.259857186308206	0.922	0.74	1.66761252040358e-195	HNRNPU	BM-PM	down regulation
1.03413374014316e-198	-0.311009486100502	0.911	0.772	2.59257328653891e-194	IQGAP1	BM-PM	down regulation
1.25489640103522e-198	-0.507842712325733	0.182	0.332	3.1460252773953e-194	AMPD2	BM-PM	down regulation
1.25507429242121e-195	-0.290591936103383	0.295	0.271	3.14647125109997e-191	TOB1	BM-PM	down regulation
2.89293102615499e-192	-0.562016845736215	0.114	0.34	7.25257808257056e-188	LILRA1	BM-PM	down regulation
1.46842884742772e-191	-0.368230694184281	0.936	0.85	3.6813511205013e-187	RPL17	BM-PM	down regulation
8.73794546118456e-191	-0.250482534754291	0.268	0.217	2.19060292711897e-186	PHF21A	BM-PM	down regulation
3.02471258150056e-189	-0.391259309055219	0.252	0.299	7.5829544418219e-185	ABTB1	BM-PM	down regulation
3.25099158348952e-189	-0.254946999294248	0.899	0.707	8.15023589980824e-185	PGD	BM-PM	down regulation
4.32852831861772e-189	-0.26139067405606	0.256	0.232	1.08516204947746e-184	ZBTB7B	BM-PM	down regulation
6.27081299232349e-189	-0.457543464670413	0.18	0.315	1.5720928171755e-184	YPEL2	BM-PM	down regulation
4.36638459335834e-188	-0.317970101935355	0.272	0.267	1.09465261755494e-183	RGS18	BM-PM	down regulation
3.37771675777043e-187	-0.405212289542104	0.97	0.961	8.46793591173047e-183	ATP5MG	BM-PM	down regulation
4.92780193579327e-187	-0.561609957689024	0.087	0.311	1.23539994530337e-182	SMARCD3	BM-PM	down regulation
2.00293708517955e-186	-1.00775032611255	0.934	0.871	5.02136327254513e-182	FOS	BM-PM	down regulation
6.97920269946307e-185	-0.255692027666317	0.252	0.224	1.74968611675539e-180	CAMKK2	BM-PM	down regulation
1.33612997756262e-184	-0.347748144163229	0.942	0.857	3.34967785374949e-180	EEF1B2	BM-PM	down regulation
2.33230001011245e-184	-0.299193158896822	0.889	0.74	5.8470761253519e-180	BLVRB	BM-PM	down regulation
8.18737262205686e-184	-0.427305100255881	0.958	0.926	2.05257431634966e-179	ARHGDIB	BM-PM	down regulation
1.12839643944826e-183	-0.437573663080668	0.929	0.876	2.82888987369679e-179	GNAI2	BM-PM	down regulation
1.40879446099204e-183	-0.33984052093669	0.234	0.269	3.53184771370704e-179	RNF44	BM-PM	down regulation
3.5096348101939e-182	-0.329142023302335	0.916	0.832	8.79865446915612e-178	UQCRH	BM-PM	down regulation
3.97731360749393e-181	-0.354954046143684	0.28	0.271	9.97112521398729e-177	DYSF	BM-PM	down regulation
2.12920853968079e-179	-0.302902130787654	0.249	0.259	5.33792580897973e-175	RPS6KA3	BM-PM	down regulation
1.45501008265685e-178	-0.353658613425813	0.942	0.869	3.64771027722072e-174	TPI1	BM-PM	down regulation
1.60182110377189e-178	-0.531365861281074	0.297	0.394	4.01576550715612e-174	RNASE6	BM-PM	down regulation
1.63589545990607e-178	-0.380993914332635	0.228	0.26	4.10118991798451e-174	RRP12	BM-PM	down regulation
3.3878493377044e-178	-0.279880076299716	0.24	0.236	8.49333828962492e-174	SNX18	BM-PM	down regulation
4.19308517156763e-177	-0.51157361018964	0.321	0.443	1.051206452512e-172	ITGA4	BM-PM	down regulation
2.38989860816069e-176	-0.365109322182326	0.987	0.976	5.99147581065885e-172	CFL1	BM-PM	down regulation
1.4022689496412e-175	-0.558558480067694	0.039	0.317	3.51548825675049e-171	TMEM154	BM-PM	down regulation
2.96826117671447e-175	-0.362124803383788	0.923	0.842	7.44143077002318e-171	ATP5MPL	BM-PM	down regulation
1.77295427077227e-174	-0.279967898067435	0.201	0.179	4.44479635682608e-170	LTB4R	BM-PM	down regulation
1.27031428156331e-171	-0.441682703407148	0.174	0.281	3.18467790387922e-167	RAB27A	BM-PM	down regulation
3.38834452720805e-171	-0.406888311984135	0.188	0.267	8.49457972971057e-167	FAM110A	BM-PM	down regulation
1.24700366923622e-170	-0.258393817310503	0.915	0.786	3.12623819877519e-166	TIMP1	BM-PM	down regulation
5.85043877398522e-170	-0.378000033841293	0.935	0.88	1.46670500063809e-165	GNB2	BM-PM	down regulation
3.23241581840631e-169	-0.537563523707212	0.044	0.319	8.10366645674463e-165	ITGB2-AS1	BM-PM	down regulation
5.67960414244417e-169	-0.403020560042453	0.927	0.863	1.42387675851075e-164	FLNA	BM-PM	down regulation
8.71389827908937e-169	-0.273116876098852	0.268	0.271	2.18457429856771e-164	TES	BM-PM	down regulation
3.19114331433484e-168	-0.297760904824976	0.237	0.251	8.00019628903745e-164	SRSF6	BM-PM	down regulation
6.20377477477123e-168	-0.486711917931491	0.177	0.337	1.55528633603515e-163	DENND3	BM-PM	down regulation
8.24814386843385e-168	-0.322312262372774	0.987	0.982	2.06780966781637e-163	RPS25	BM-PM	down regulation
2.26857630931304e-167	-0.287606872400595	0.234	0.238	5.68732080744779e-163	IL27RA	BM-PM	down regulation
1.08130934354793e-165	-0.294633504660629	0.193	0.242	2.71084252427466e-161	C16orf87	BM-PM	down regulation
2.31841706677131e-165	-0.289787116689637	0.232	0.23	5.81227158639567e-161	SLCO3A1	BM-PM	down regulation
3.09010875817138e-165	-0.443163151136654	0.142	0.293	7.74690265673565e-161	YPEL3	BM-PM	down regulation
4.99270989770897e-165	-0.486739185419438	0.145	0.323	1.25167237135564e-160	MAP3K3	BM-PM	down regulation
3.78874344578886e-163	-0.32606948611551	0.921	0.851	9.49837981859267e-159	RNF130	BM-PM	down regulation
4.24654402608586e-163	-0.421657275450924	0.97	0.946	1.06460858733973e-158	GSTP1	BM-PM	down regulation
8.86199128442699e-162	-0.456591866461639	0.099	0.293	2.22170121500585e-157	VCL	BM-PM	down regulation
6.02701350424734e-160	-0.420264827603891	0.984	0.942	1.51097228551481e-155	ACTG1	BM-PM	down regulation
1.02753920529539e-158	-0.530145348019005	0.071	0.285	2.57604078767555e-154	NFE2	BM-PM	down regulation
1.12497694234554e-157	-0.304355278602829	0.161	0.23	2.82031719446028e-153	TSPAN32	BM-PM	down regulation
5.37198138606472e-157	-0.358178512411119	0.741	0.661	1.34675573348643e-152	JAML	BM-PM	down regulation
1.86148733272396e-156	-0.560202552531151	0.09	0.294	4.66674874313897e-152	LINC00937	BM-PM	down regulation
4.28087230876022e-156	-0.30290743502924	0.21	0.246	1.07321468780619e-151	COG3	BM-PM	down regulation
2.61425323430467e-155	-0.295049451112208	0.935	0.802	6.5539328584018e-151	SERPINB1	BM-PM	down regulation
6.2500073313301e-155	-0.424793440458839	0.915	0.864	1.56687683796446e-150	CYBB	BM-PM	down regulation
4.12002898591711e-153	-0.257645460394829	0.176	0.199	1.03289126676942e-148	KCNQ1	BM-PM	down regulation
6.96501473430799e-153	-0.350872328742701	0.246	0.281	1.74612919389101e-148	PTGER2	BM-PM	down regulation
1.17762613200744e-152	-0.332058695369849	0.197	0.253	2.95230871294265e-148	ARID3A	BM-PM	down regulation
6.0020691195524e-152	-0.273872946576543	0.152	0.204	1.50471872827179e-147	MTMR11	BM-PM	down regulation
1.00681756762003e-150	-0.292849048000673	0.921	0.814	2.5240916420234e-146	LAMTOR1	BM-PM	down regulation
3.8318213174096e-150	-0.471974331320882	0.111	0.3	9.60637604274587e-146	NBEAL2	BM-PM	down regulation
1.35133190502247e-149	-0.345336868346662	0.998	0.999	3.38778908589133e-145	EEF1A1	BM-PM	down regulation
2.67100012290387e-149	-0.470119924828626	0.077	0.274	6.69619730812001e-145	NACC2	BM-PM	down regulation
1.05758418289113e-147	-0.461251300778562	0.029	0.277	2.65136354650805e-143	RAB3D	BM-PM	down regulation
1.059095283368e-147	-0.396292113563759	0.119	0.26	2.65515187540358e-143	IMPA2	BM-PM	down regulation
2.5055523567495e-146	-0.393222088283447	0.982	0.988	6.28141975837099e-142	TYMP	BM-PM	down regulation
4.08208991854333e-146	-0.260957097084574	0.233	0.243	1.02337994257881e-141	AGO4	BM-PM	down regulation
5.47020891858144e-145	-0.330090134620335	0.182	0.248	1.37138137588837e-140	PBX2	BM-PM	down regulation
1.63714460806797e-143	-0.35886106560415	0.164	0.245	4.1043215324264e-139	CREB5	BM-PM	down regulation
3.1112327806741e-142	-0.273599057864767	0.168	0.193	7.79986058114996e-138	JDP2	BM-PM	down regulation
8.86730490769641e-141	-0.309276461217588	0.177	0.231	2.22303334035949e-136	MEFV	BM-PM	down regulation
2.18594052667233e-140	-0.3695785238695	0.175	0.27	5.48015290036753e-136	MIR22HG	BM-PM	down regulation
2.80879144727847e-139	-0.339377491222028	0.985	0.976	7.04164015832712e-135	RPL23A	BM-PM	down regulation
1.55495894381179e-138	-0.339249033381537	0.114	0.209	3.89828207213617e-134	SLC24A4	BM-PM	down regulation
2.87992406615781e-138	-0.261284866883199	0.929	0.813	7.21996963385764e-134	CAP1	BM-PM	down regulation
3.15113995107202e-137	-0.398853279663444	0.146	0.274	7.89990785733755e-133	PPM1F	BM-PM	down regulation
8.5552172984662e-134	-0.358348573541459	0.963	0.916	2.14479297672548e-129	ALDOA	BM-PM	down regulation
1.53646489158627e-133	-0.274201206583141	0.957	0.872	3.85191748320678e-129	PSME1	BM-PM	down regulation
3.75641980743582e-133	-0.460083480840939	0	0.201	9.41734445724159e-129	PADI4	BM-PM	down regulation
8.81221284061793e-133	-0.305619712554981	0.181	0.233	2.20922175914292e-128	GLT1D1	BM-PM	down regulation
1.30332968870753e-132	-0.389640919299233	0.097	0.233	3.26744752958977e-128	QPCT	BM-PM	down regulation
7.23377028702778e-131	-0.415793028215276	0.018	0.235	1.81350621095786e-126	PLPPR2	BM-PM	down regulation
1.26827099859858e-130	-0.333772548737424	0.149	0.238	3.17955539348664e-126	APAF1	BM-PM	down regulation
3.86645420972445e-130	-0.523373307727215	0.14	0.344	9.6932007037792e-126	STAB1	BM-PM	down regulation
1.39305084197757e-129	-0.366640721117394	0.941	0.892	3.49237846083777e-125	FYB1	BM-PM	down regulation
3.69187664787394e-129	-0.318619241886055	0.12	0.227	9.25553475621998e-125	DOCK5	BM-PM	down regulation
4.66813712363627e-129	-0.278031227658682	0.947	0.85	1.17030197689561e-124	PKM	BM-PM	down regulation
4.69922926797964e-126	-0.444887912177262	0.087	0.252	1.1780967774825e-121	NLRP3	BM-PM	down regulation
2.50060113981818e-125	-0.286266414978875	0.182	0.225	6.26900705752417e-121	MYO15B	BM-PM	down regulation
2.51322188832493e-125	-0.304805756440629	0.996	0.988	6.30064727403059e-121	EIF1	BM-PM	down regulation
3.39559794180052e-125	-0.316345700163004	0.976	0.935	8.51276404009391e-121	RPS5	BM-PM	down regulation
2.13114266474068e-124	-0.411249612435905	0.031	0.236	5.34277466050488e-120	CHST15	BM-PM	down regulation
3.38685237470744e-124	-0.508533967816828	0.116	0.268	8.49083890339155e-120	DDIT4	BM-PM	down regulation
1.36724614020802e-121	-0.380386419308461	0.946	0.922	3.42768607350149e-117	SERP1	BM-PM	down regulation
9.68089618870149e-121	-0.311835212909666	0.085	0.207	2.42700067450746e-116	DENND6B	BM-PM	down regulation
2.73070451137356e-120	-0.410570807874124	0.023	0.234	6.84587621001351e-116	GNG2	BM-PM	down regulation
3.17826320612373e-120	-0.308344671675635	0.939	0.876	7.9679058577522e-116	COMMD6	BM-PM	down regulation
1.17752211273849e-119	-0.318140825739365	0.984	0.962	2.95204793663541e-115	RPL38	BM-PM	down regulation
1.65032209347016e-119	-0.398104518830336	0.111	0.246	4.1373574883297e-115	FAM198B	BM-PM	down regulation
4.53658192510072e-119	-0.383435623174161	0.044	0.245	1.13732108862275e-114	CCDC88C	BM-PM	down regulation
5.49065154555367e-119	-0.402939700870291	0.004	0.197	1.3765063424703e-114	ID1	BM-PM	down regulation
1.28823015922302e-118	-0.427237062922583	0.073	0.231	3.2295930091721e-114	ZDHHC1	BM-PM	down regulation
2.87990742157605e-118	-0.363646940573666	0.082	0.228	7.21992790589117e-114	HDAC9	BM-PM	down regulation
3.80919758940143e-118	-0.367164498287124	0.966	0.956	9.54965835662937e-114	EMP3	BM-PM	down regulation
1.96833231342237e-117	-0.352383340333787	0.981	0.968	4.93460910974989e-113	SPI1	BM-PM	down regulation
3.94497668083253e-117	-0.392000417105124	0.077	0.251	9.89005653884716e-113	C11orf21	BM-PM	down regulation
6.85346831817371e-117	-0.329412732276136	0.946	0.879	1.71816450736615e-112	PTPRC	BM-PM	down regulation
3.94490845921379e-116	-0.253927531030698	0.929	0.839	9.88988550724897e-112	AP2S1	BM-PM	down regulation
5.77910763037442e-116	-0.315321107442668	0.137	0.222	1.44882228293487e-111	MAPK8IP3	BM-PM	down regulation
9.29924842204671e-116	-0.260308667371781	0.159	0.181	2.33132157940711e-111	EHD1	BM-PM	down regulation
5.78356033640098e-115	-0.274845699580536	0.126	0.149	1.44993857633572e-110	VNN2	BM-PM	down regulation
5.88621301452764e-115	-0.624775680131648	0.183	0.35	1.47567360274208e-110	RGS2	BM-PM	down regulation
8.86190412120693e-115	-0.420290293933883	0.052	0.241	2.22167936318658e-110	SYTL1	BM-PM	down regulation
6.78794185321921e-114	-0.276204693235768	0.989	0.995	1.70173702260206e-109	RPL36	BM-PM	down regulation
8.08298334589376e-114	-0.432849713789882	0.056	0.272	2.02640392481557e-109	FYN	BM-PM	down regulation
4.8227155825873e-113	-0.32004839183514	0.103	0.206	1.20905479655464e-108	PLAGL2	BM-PM	down regulation
1.66001435359869e-112	-0.434503883775026	0.063	0.214	4.16165598447192e-108	LINC01001	BM-PM	down regulation
2.89890916388741e-111	-0.252064306291166	0.991	0.998	7.26756527386575e-107	RPS27	BM-PM	down regulation
1.72856820074962e-110	-0.472453030892173	0.061	0.256	4.33352047927929e-106	F13A1	BM-PM	down regulation
2.00842444042039e-110	-0.302134694306478	0.125	0.212	5.03512007213393e-106	KLF9	BM-PM	down regulation
8.50026951339467e-110	-0.2553352541353	0.956	0.869	2.13101756700804e-105	RPL27A	BM-PM	down regulation
1.56842624216905e-108	-0.297720077461911	0.116	0.23	3.93204458911781e-104	IGFBP7	BM-PM	down regulation
1.18330542238975e-107	-0.323370636724794	0.132	0.228	2.96654669393109e-103	KDM7A	BM-PM	down regulation
1.69772165826781e-107	-0.272405174336184	0.101	0.172	4.25618819727741e-103	AL034397.3	BM-PM	down regulation
3.55559753049665e-107	-0.34258259078879	0.967	0.946	8.91388300895509e-103	TMA7	BM-PM	down regulation
4.65801378166333e-107	-0.291654115684529	0.986	0.974	1.167764055063e-102	RPL35	BM-PM	down regulation
9.10806431320172e-107	-0.293474459839059	0.924	0.849	2.28339172331967e-102	ATP5ME	BM-PM	down regulation
4.96839497550621e-106	-0.317456963507793	0.994	0.993	1.24557662035941e-101	PTMA	BM-PM	down regulation
6.04027749595325e-106	-0.486784562340937	0.06	0.246	1.51429756823548e-101	RNASE2	BM-PM	down regulation
2.76092383335812e-105	-0.25915302378756	0.157	0.215	6.92163605022879e-101	TFEB	BM-PM	down regulation
4.36961816425057e-105	-0.32921807379692	0.216	0.293	1.09546327377762e-100	PLXNC1	BM-PM	down regulation
6.29089970655862e-105	-0.272633886459342	0.113	0.185	1.57712855643425e-100	HDAC7	BM-PM	down regulation
1.61519982539029e-102	-0.445729247685474	0.87	0.874	4.04930596225346e-98	CFD	BM-PM	down regulation
1.90523715529263e-102	-0.274988621183225	0.918	0.816	4.77642954831863e-98	CEBPB	BM-PM	down regulation
2.27223467460678e-102	-0.34467181194623	0.026	0.204	5.69649232923919e-98	TUBA4A	BM-PM	down regulation
3.24643792424954e-102	-0.333511467301134	0.075	0.198	8.13881987609361e-98	P2RX1	BM-PM	down regulation
1.58911489287746e-101	-0.365157896198979	0.015	0.196	3.98391103644378e-97	ASGR2	BM-PM	down regulation
1.6529082083493e-101	-0.348293968928733	0.014	0.201	4.14384087833169e-97	GABBR1	BM-PM	down regulation
3.86743454131115e-101	-0.257757715884988	0.935	0.851	9.69565839506704e-97	ZFAS1	BM-PM	down regulation
3.97472341261047e-101	-0.408424284489085	0.092	0.237	9.96463159541445e-97	EMB	BM-PM	down regulation
1.13973606043697e-100	-0.316660008094642	0.128	0.187	2.85731830351548e-96	SIGLEC10	BM-PM	down regulation
3.1829336373684e-98	-0.367678457350517	0.004	0.165	7.97961462888257e-94	MARC1	BM-PM	down regulation
3.93716036585613e-98	-0.43494894711534	0.016	0.177	9.87046103720132e-94	CYP1B1	BM-PM	down regulation
1.70745246602104e-97	-0.269076793463183	0.084	0.176	4.28058333231476e-93	TET3	BM-PM	down regulation
4.95476993757831e-97	-0.347927495464898	0.054	0.183	1.24216082335088e-92	ULK1	BM-PM	down regulation
5.81790572404439e-97	-0.306614308565165	0.985	0.978	1.45854896501793e-92	RPL15	BM-PM	down regulation
4.95381776963614e-96	-0.336235832479243	0.983	0.993	1.24192211484778e-91	MT-ND2	BM-PM	down regulation
1.29164485678986e-95	-0.296963022017812	0.009	0.168	3.23815365597218e-91	S100Z	BM-PM	down regulation
1.58462341791432e-95	-0.440049318725953	0.035	0.23	3.97265090871121e-91	CX3CR1	BM-PM	down regulation
7.49854660460806e-95	-0.261514730073381	0.994	0.997	1.87988563377524e-90	ATP5F1E	BM-PM	down regulation
2.77641844248556e-92	-0.267707665175648	0.152	0.21	6.96048103531129e-88	CHD3	BM-PM	down regulation
5.79003001186277e-92	-0.329515821574342	0.046	0.192	1.451560523974e-87	ZNF467	BM-PM	down regulation
3.29347491690727e-91	-0.340161061207385	0.102	0.234	8.25674161668652e-87	ACAP1	BM-PM	down regulation
1.24696101096889e-89	-0.399453910135593	0.037	0.204	3.126131254499e-85	MTSS1	BM-PM	down regulation
1.76349607259954e-87	-0.297405867476069	0.028	0.177	4.42108465400705e-83	MXD3	BM-PM	down regulation
6.13239376379178e-87	-0.262546220922462	0.067	0.168	1.5373911165826e-82	NRM	BM-PM	down regulation
1.13242383013627e-86	-0.268130368679351	0.079	0.176	2.83898654215164e-82	DGKD	BM-PM	down regulation
1.1574470344228e-86	-0.271075562223969	0.096	0.192	2.90171971529796e-82	RGS14	BM-PM	down regulation
2.67737956365137e-86	-0.311691654320588	0.005	0.152	6.712190566074e-82	RFLNB	BM-PM	down regulation
3.27191483028183e-86	-0.320547247462277	0.052	0.175	8.20269047951656e-82	AC245014.3	BM-PM	down regulation
1.29901172152088e-84	-0.26467563518785	0.978	0.941	3.25662238585285e-80	RHOA	BM-PM	down regulation
3.37142685165606e-83	-0.264937780641575	0.02	0.156	8.45216711710174e-79	OAF	BM-PM	down regulation
1.07009058489221e-82	-0.275588947844425	0.016	0.152	2.68271709632476e-78	CITED4	BM-PM	down regulation
1.13501417967662e-82	-0.280659072077877	0.965	0.928	2.84548054844928e-78	TPM3	BM-PM	down regulation
3.01924579449669e-82	-0.266819661698254	0.08	0.17	7.5692492068032e-78	RAP1GAP2	BM-PM	down regulation
6.91746334157985e-82	-0.264067161625187	0.948	0.905	1.73420805973407e-77	COX8A	BM-PM	down regulation
1.39201192753072e-81	-0.289479455474272	0.004	0.14	3.48977390231951e-77	NRG1	BM-PM	down regulation
6.43756010951654e-77	-0.277680167978797	0.066	0.188	1.6138963194558e-72	FAM118A	BM-PM	down regulation
3.93563993514137e-76	-0.280519267305854	0.043	0.176	9.86664931739942e-72	SYNE3	BM-PM	down regulation
7.50324093028951e-76	-0.269495134276554	0.051	0.159	1.88106250122358e-71	GPR35	BM-PM	down regulation
1.53585601511815e-74	-0.276879460125016	0.08	0.186	3.8503910299012e-70	ECE1	BM-PM	down regulation
8.14538573076973e-72	-0.278345796625109	0.989	0.986	2.04204820270397e-67	RPL37A	BM-PM	down regulation
4.1850504800778e-70	-0.268271312117999	0.042	0.159	1.0491921553555e-65	EIF4E3	BM-PM	down regulation
7.11937317325337e-69	-0.267253741616422	0.05	0.169	1.78482685453462e-64	PTGIR	BM-PM	down regulation
1.74994010574408e-68	-0.385650011082396	0.054	0.121	4.3870998451004e-64	CDKN1C	BM-PM	down regulation
4.78082766522052e-68	-0.296228172001873	0.98	0.98	1.19855349567078e-63	LGALS1	BM-PM	down regulation
1.02592117923507e-67	-0.263641566492499	0.004	0.125	2.57198439634232e-63	CRISPLD2	BM-PM	down regulation
2.38100863340334e-65	-0.2570017643016	0.96	0.933	5.96918864394217e-61	COX6B1	BM-PM	down regulation
2.15970013996029e-63	-0.349589158342229	0.977	0.965	5.41436825088045e-59	RPS26	BM-PM	down regulation
5.70763957992114e-63	-0.276895854021122	0.188	0.284	1.43090524268623e-58	ANXA6	BM-PM	down regulation
2.41962976604384e-59	-0.293617563399075	0.085	0.205	6.06601182347191e-55	SULF2	BM-PM	down regulation
7.13540553961812e-52	-0.251509589921377	0.987	0.963	1.78884616878226e-47	RPLP0	BM-PM	down regulation
4.73107461985217e-49	-0.26547583331711	0.963	0.961	1.18608040719694e-44	ELOB	BM-PM	down regulation
3.53080691745066e-44	-0.254556731816733	0.905	0.848	8.85173294204882e-40	APLP2	BM-PM	down regulation
1.71913482152519e-38	-0.318061951345479	0.07	0.181	4.30987099756365e-34	HBB	BM-PM	down regulation
0	-0.25130579560847	0.187	0.793	0	SPOP	BS-BM	down regulation
0	-0.251531544124639	0.194	0.774	0	ECHDC1	BS-BM	down regulation
0	-0.251812796896985	0.272	0.802	0	ALAS1	BS-BM	down regulation
0	-0.252574849892366	0.236	0.801	0	PNPLA2	BS-BM	down regulation
0	-0.253126759103811	0.14	0.768	0	SORBS3	BS-BM	down regulation
0	-0.253491390676464	0.088	0.69	0	ZNF217	BS-BM	down regulation
0	-0.25413459179823	0.107	0.727	0	LMBRD1	BS-BM	down regulation
0	-0.254619217250134	0.253	0.795	0	GPR65	BS-BM	down regulation
0	-0.25489559752502	0.112	0.713	0	NGRN	BS-BM	down regulation
0	-0.255314581918063	0.022	0.529	0	GAPLINC	BS-BM	down regulation
0	-0.256678133468533	0.221	0.824	0	CEP350	BS-BM	down regulation
0	-0.257075666343416	0.011	0.513	0	UNC5B	BS-BM	down regulation
0	-0.258142520450125	0.215	0.783	0	TMEM35B	BS-BM	down regulation
0	-0.258618115212113	0.195	0.792	0	SMIM14	BS-BM	down regulation
0	-0.258972376584297	0.195	0.818	0	AL138963.3	BS-BM	down regulation
0	-0.259369290049842	0.282	0.801	0	LSM4	BS-BM	down regulation
0	-0.259435190683911	0.26	0.85	0	TPR	BS-BM	down regulation
0	-0.259668323124272	0.114	0.758	0	RRM2B	BS-BM	down regulation
0	-0.259835188954101	0.096	0.715	0	DGLUCY	BS-BM	down regulation
0	-0.260515795305395	0.037	0.555	0	CYSLTR1	BS-BM	down regulation
0	-0.261044673852321	0.204	0.784	0	COMMD9	BS-BM	down regulation
0	-0.261673191928188	0.033	0.517	0	MACC1	BS-BM	down regulation
0	-0.261719610909959	0.011	0.533	0	LINC02154	BS-BM	down regulation
0	-0.262775866264865	0.021	0.574	0	PTPN22	BS-BM	down regulation
0	-0.263666160043289	0.128	0.72	0	ALDH3A2	BS-BM	down regulation
0	-0.26401145668207	0.095	0.695	0	HINT2	BS-BM	down regulation
0	-0.264197652768862	0.128	0.801	0	GOLGB1	BS-BM	down regulation
0	-0.265405942341221	0.237	0.805	0	MRPL43	BS-BM	down regulation
0	-0.267266510135091	0.301	0.83	0	PPCS	BS-BM	down regulation
0	-0.267489142510918	0.156	0.719	0	BEX3	BS-BM	down regulation
0	-0.267489538103471	0.013	0.486	0	MLPH	BS-BM	down regulation
0	-0.267506541984112	0.341	0.807	0	PNPLA6	BS-BM	down regulation
0	-0.267700823690494	0.197	0.809	0	DDX46	BS-BM	down regulation
0	-0.269139306422872	0.159	0.729	0	C20orf27	BS-BM	down regulation
0	-0.269805480497203	0.324	0.837	0	PHB	BS-BM	down regulation
0	-0.270872527850588	0.233	0.826	0	MAN2B1	BS-BM	down regulation
0	-0.271551730900919	0.23	0.83	0	AL133415.1	BS-BM	down regulation
0	-0.272466088606397	0.265	0.816	0	MRPL17	BS-BM	down regulation
0	-0.273728676037066	0.419	0.881	0	PHPT1	BS-BM	down regulation
0	-0.274146081891534	0.031	0.585	0	ACO1	BS-BM	down regulation
0	-0.274210668138667	0.233	0.841	0	RBMX	BS-BM	down regulation
0	-0.275297535978311	0.246	0.82	0	RSL24D1	BS-BM	down regulation
0	-0.275544520448129	0.046	0.655	0	SHLD1	BS-BM	down regulation
0	-0.275815333052488	0.105	0.721	0	ZNF428	BS-BM	down regulation
0	-0.276535741142858	0.27	0.849	0	TRIM14	BS-BM	down regulation
0	-0.277110594850455	0.207	0.761	0	MRPL34	BS-BM	down regulation
0	-0.278213277856782	0.059	0.679	0	RGS12	BS-BM	down regulation
0	-0.280383109102041	0.157	0.767	0	NBDY	BS-BM	down regulation
0	-0.280951211912506	0.422	0.888	0	REL	BS-BM	down regulation
0	-0.281677235907167	0.029	0.592	0	PKD2L1	BS-BM	down regulation
0	-0.283015052752273	0.317	0.867	0	PHACTR4	BS-BM	down regulation
0	-0.283684946557917	0.313	0.873	0	PNISR	BS-BM	down regulation
0	-0.286250153388049	0.366	0.836	0	CRTAP	BS-BM	down regulation
0	-0.286636249630193	0.184	0.789	0	ABI3	BS-BM	down regulation
0	-0.287184424543556	0.112	0.543	0	LGALS2	BS-BM	down regulation
0	-0.287387509105882	0.228	0.811	0	GGA2	BS-BM	down regulation
0	-0.288613525125983	0.134	0.758	0	FDFT1	BS-BM	down regulation
0	-0.288996029598012	0.183	0.769	0	KMO	BS-BM	down regulation
0	-0.28900774249854	0.14	0.715	0	CD300LF	BS-BM	down regulation
0	-0.289042715389007	0.338	0.878	0	ZNF385A	BS-BM	down regulation
0	-0.289587273931503	0.306	0.823	0	ATRAID	BS-BM	down regulation
0	-0.290876197657634	0.331	0.847	0	MDH1	BS-BM	down regulation
0	-0.291101290269225	0.198	0.781	0	MRPS18B	BS-BM	down regulation
0	-0.29185460934559	0.206	0.805	0	OSBPL1A	BS-BM	down regulation
0	-0.294388047498544	0.169	0.791	0	NHLRC3	BS-BM	down regulation
0	-0.295269531471283	0.166	0.753	0	LDHB	BS-BM	down regulation
0	-0.295446100061548	0.177	0.813	0	PHF3	BS-BM	down regulation
0	-0.295961082282418	0.049	0.541	0	AGRP	BS-BM	down regulation
0	-0.296649125385507	0.029	0.595	0	ANOS1	BS-BM	down regulation
0	-0.296767748898112	0.277	0.856	0	ZBP1	BS-BM	down regulation
0	-0.300747866267839	0.142	0.763	0	DBNDD2	BS-BM	down regulation
0	-0.301790743893455	0.149	0.727	0	HVCN1	BS-BM	down regulation
0	-0.3027092554401	0.387	0.87	0	EIF4A2	BS-BM	down regulation
0	-0.303349191039721	0.021	0.598	0	CPED1	BS-BM	down regulation
0	-0.303925186502789	0.078	0.694	0	ACOT2	BS-BM	down regulation
0	-0.304618132122896	0.354	0.846	0	PYURF	BS-BM	down regulation
0	-0.305332533753346	0.244	0.815	0	SIVA1	BS-BM	down regulation
0	-0.308160110068158	0.338	0.845	0	NR1H2	BS-BM	down regulation
0	-0.308616186291544	0.153	0.743	0	CAT	BS-BM	down regulation
0	-0.30925802569891	0.149	0.778	0	MIF4GD	BS-BM	down regulation
0	-0.312993477662517	0.094	0.696	0	SEPT11	BS-BM	down regulation
0	-0.314604883347571	0.155	0.715	0	ABHD5	BS-BM	down regulation
0	-0.315439435238643	0.149	0.779	0	ICAM2	BS-BM	down regulation
0	-0.31633412824978	0.042	0.606	0	AMIGO2	BS-BM	down regulation
0	-0.317373679356909	0.992	0.988	0	FAU	BS-BM	down regulation
0	-0.317410881347107	0.395	0.881	0	MLF2	BS-BM	down regulation
0	-0.31905230419009	0.075	0.6	0	ID3	BS-BM	down regulation
0	-0.319540562644795	0.229	0.848	0	GCC2	BS-BM	down regulation
0	-0.319582778232868	0.008	0.577	0	CTSW	BS-BM	down regulation
0	-0.321248672370907	0.129	0.7	0	CD302	BS-BM	down regulation
0	-0.324820577051449	0.341	0.84	0	CCDC85B	BS-BM	down regulation
0	-0.326445551315794	0.255	0.789	0	TREM2	BS-BM	down regulation
0	-0.327704817888283	0.098	0.696	0	BHLHE41	BS-BM	down regulation
0	-0.328028495495139	0.122	0.685	0	SEPT4	BS-BM	down regulation
0	-0.330841335461815	0.278	0.795	0	CDC42EP3	BS-BM	down regulation
0	-0.333512077882129	0.291	0.87	0	FGD2	BS-BM	down regulation
0	-0.334079722679554	0.225	0.779	0	RMDN3	BS-BM	down regulation
0	-0.335878743096061	0.076	0.76	0	STAP1	BS-BM	down regulation
0	-0.336268838578894	0.162	0.784	0	ABCG1	BS-BM	down regulation
0	-0.338386828990454	0.337	0.849	0	RSL1D1	BS-BM	down regulation
0	-0.341477425923477	0.999	0.997	0	TPT1	BS-BM	down regulation
0	-0.343130203477855	0.07	0.666	0	TNNI2	BS-BM	down regulation
0	-0.343929638289166	0.926	0.984	0	PFDN5	BS-BM	down regulation
0	-0.344368441067947	0.125	0.843	0	CBWD1	BS-BM	down regulation
0	-0.345864733969405	0.042	0.62	0	RASAL2	BS-BM	down regulation
0	-0.346353082452869	0.2	0.765	0	PTPMT1	BS-BM	down regulation
0	-0.346467681565817	0.379	0.858	0	SIDT2	BS-BM	down regulation
0	-0.346536186874229	0.24	0.803	0	TSPAN3	BS-BM	down regulation
0	-0.346906900299957	0.133	0.735	0	DMAC1	BS-BM	down regulation
0	-0.349511004935871	0.244	0.858	0	CD4	BS-BM	down regulation
0	-0.349582192375503	0.025	0.619	0	PRSS21	BS-BM	down regulation
0	-0.349647187671735	0.117	0.785	0	RNF5	BS-BM	down regulation
0	-0.350321044778218	0.027	0.617	0	RND3	BS-BM	down regulation
0	-0.35119681810511	0.125	0.762	0	SPN	BS-BM	down regulation
0	-0.354538528660107	0.355	0.879	0	NCOA4	BS-BM	down regulation
0	-0.355267063412379	0.011	0.389	0	MT1A	BS-BM	down regulation
0	-0.355501735801236	0.104	0.787	0	BEX4	BS-BM	down regulation
0	-0.356061676871091	0.134	0.77	0	FLOT2	BS-BM	down regulation
0	-0.356300494977392	0.146	0.767	0	FAM162A	BS-BM	down regulation
0	-0.35637986291412	1	1	0	HLA-A	BS-BM	down regulation
0	-0.35937486224375	0.303	0.867	0	NRIP1	BS-BM	down regulation
0	-0.362600262722959	0.027	0.665	0	FRMD4A	BS-BM	down regulation
0	-0.363613206389636	0.166	0.791	0	APEX1	BS-BM	down regulation
0	-0.363865367022929	0.027	0.633	0	DPEP2	BS-BM	down regulation
0	-0.364633631706964	0.302	0.864	0	CYB5R3	BS-BM	down regulation
0	-0.364740010712956	0.02	0.612	0	PPIC	BS-BM	down regulation
0	-0.366226874821018	0.368	0.854	0	AZI2	BS-BM	down regulation
0	-0.367330299538471	0.064	0.621	0	LPL	BS-BM	down regulation
0	-0.368218443371798	0.966	0.989	0	RPL36	BS-BM	down regulation
0	-0.370492742341294	0.295	0.86	0	DNASE2	BS-BM	down regulation
0	-0.370863434382513	0.181	0.745	0	ATP1B1	BS-BM	down regulation
0	-0.372542796997914	0.051	0.611	0	SVIL	BS-BM	down regulation
0	-0.373198439228194	0.016	0.611	0	SPARC	BS-BM	down regulation
0	-0.374393112776522	0.089	0.686	0	GPRIN3	BS-BM	down regulation
0	-0.37563078887322	0.139	0.763	0	TGFBR2	BS-BM	down regulation
0	-0.375679002181839	0.04	0.686	0	LIMA1	BS-BM	down regulation
0	-0.376007800776654	0.018	0.624	0	ADTRP	BS-BM	down regulation
0	-0.377061529267054	0.121	0.615	0	IGFBP2	BS-BM	down regulation
0	-0.37868957878349	0.175	0.829	0	LNPEP	BS-BM	down regulation
0	-0.38124188087313	0.156	0.811	0	SPINT2	BS-BM	down regulation
0	-0.382315530402419	0.303	0.812	0	SLCO2B1	BS-BM	down regulation
0	-0.3858894259063	0.36	0.875	0	EIF3F	BS-BM	down regulation
0	-0.386030787070259	0.966	0.991	0	RPS15	BS-BM	down regulation
0	-0.386926407657032	0.249	0.845	0	SHTN1	BS-BM	down regulation
0	-0.38708410213997	0.964	0.992	0	RPS21	BS-BM	down regulation
0	-0.389899502094463	0.919	0.983	0	NACA	BS-BM	down regulation
0	-0.396326056907417	0.111	0.777	0	DDHD1	BS-BM	down regulation
0	-0.397292195847417	0.362	0.894	0	SEPT2	BS-BM	down regulation
0	-0.398571956645682	0.229	0.815	0	ECH1	BS-BM	down regulation
0	-0.39911768259676	0.008	0.572	0	FFAR4	BS-BM	down regulation
0	-0.40177882559263	0.028	0.506	0	STAC	BS-BM	down regulation
0	-0.40302263856612	0.989	0.989	0	PSAP	BS-BM	down regulation
0	-0.40447246884663	0.014	0.614	0	MME	BS-BM	down regulation
0	-0.406262535873022	0.961	0.989	0	RPS27A	BS-BM	down regulation
0	-0.409951572079645	0.006	0.629	0	TCEA3	BS-BM	down regulation
0	-0.411123648001965	0.286	0.87	0	NUCKS1	BS-BM	down regulation
0	-0.412195151860736	0.068	0.682	0	ALDH1A1	BS-BM	down regulation
0	-0.42012700681598	0.173	0.798	0	STAC3	BS-BM	down regulation
0	-0.420368040391958	0.19	0.839	0	IL18	BS-BM	down regulation
0	-0.423163745784289	0.144	0.817	0	AKAP9	BS-BM	down regulation
0	-0.423251397294896	0.178	0.74	0	USP30-AS1	BS-BM	down regulation
0	-0.423562484326036	0.028	0.652	0	PHLDA3	BS-BM	down regulation
0	-0.42486709572954	0.815	0.956	0	RBX1	BS-BM	down regulation
0	-0.427309441776043	0.052	0.66	0	PDLIM1	BS-BM	down regulation
0	-0.42794006766591	0.315	0.851	0	SCP2	BS-BM	down regulation
0	-0.428612323271015	0.363	0.858	0	LSM6	BS-BM	down regulation
0	-0.429861553314642	0.232	0.864	0	RASSF4	BS-BM	down regulation
0	-0.433087617821967	0.279	0.832	0	C7orf50	BS-BM	down regulation
0	-0.435163146303939	0.028	0.704	0	C2orf74	BS-BM	down regulation
0	-0.436963948444427	0.083	0.693	0	VMO1	BS-BM	down regulation
0	-0.438865402958354	0.205	0.855	0	NBPF14	BS-BM	down regulation
0	-0.444577664462172	0.082	0.705	0	STMN1	BS-BM	down regulation
0	-0.44640217148284	0.227	0.795	0	PPARG	BS-BM	down regulation
0	-0.450774887454979	0.989	0.996	0	RPL41	BS-BM	down regulation
0	-0.453357654822658	0.873	0.98	0	MNDA	BS-BM	down regulation
0	-0.457097505647905	0.974	0.99	0	CST3	BS-BM	down regulation
0	-0.457695123868311	0.985	0.995	0	HLA-DRA	BS-BM	down regulation
0	-0.460868033619543	0.88	0.983	0	RPS6	BS-BM	down regulation
0	-0.461648089596735	0.887	0.976	0	CAPG	BS-BM	down regulation
0	-0.462387702549362	0.119	0.767	0	AC020656.1	BS-BM	down regulation
0	-0.464203128408992	0.97	0.991	0	RPL32	BS-BM	down regulation
0	-0.464293145351803	0.064	0.706	0	C3	BS-BM	down regulation
0	-0.469400508303012	0.204	0.734	0	MT1E	BS-BM	down regulation
0	-0.474349712919921	0.968	0.991	0	RPL11	BS-BM	down regulation
0	-0.475051903581141	0.244	0.851	0	TMEM14C	BS-BM	down regulation
0	-0.475727047023209	0.444	0.902	0	PDE4DIP	BS-BM	down regulation
0	-0.475861383180442	0.353	0.868	0	ATP5IF1	BS-BM	down regulation
0	-0.479054326981314	0.999	0.996	0	RPL28	BS-BM	down regulation
0	-0.481816084038842	0.899	0.984	0	RPL7A	BS-BM	down regulation
0	-0.484074845692201	0.889	0.984	0	RPL21	BS-BM	down regulation
0	-0.492253678662729	0.782	0.944	0	CXCL16	BS-BM	down regulation
0	-0.493609198989874	0.222	0.837	0	HMGN3	BS-BM	down regulation
0	-0.497888209189786	0.943	0.99	0	RPS29	BS-BM	down regulation
0	-0.498261142869539	0.98	0.994	0	RPLP1	BS-BM	down regulation
0	-0.498778514123606	0.379	0.886	0	REX1BD	BS-BM	down regulation
0	-0.502087241612329	0.781	0.97	0	GSTP1	BS-BM	down regulation
0	-0.504696354796441	0.348	0.882	0	NOP53	BS-BM	down regulation
0	-0.50841770258061	0.839	0.94	0	GLRX	BS-BM	down regulation
0	-0.512319683633813	0.142	0.774	0	SCD	BS-BM	down regulation
0	-0.513654019029934	0.121	0.728	0	HDDC2	BS-BM	down regulation
0	-0.514020396015376	0.767	0.972	0	RPL13A	BS-BM	down regulation
0	-0.51830607835134	0.647	0.934	0	RNASET2	BS-BM	down regulation
0	-0.519021996815626	0.994	0.984	0	IFI6	BS-BM	down regulation
0	-0.520090800369325	0.347	0.848	0	DOK2	BS-BM	down regulation
0	-0.524412672288315	0.981	0.99	0	RPL30	BS-BM	down regulation
0	-0.526893902008757	0.967	0.996	0	RPL10	BS-BM	down regulation
0	-0.527135538458325	0.665	0.948	0	SARAF	BS-BM	down regulation
0	-0.530526779261335	0.706	0.96	0	HLA-DMA	BS-BM	down regulation
0	-0.539544836261766	0.801	0.966	0	VAMP8	BS-BM	down regulation
0	-0.541990847807436	0.519	0.883	0	CITED2	BS-BM	down regulation
0	-0.546039722141134	0.132	0.725	0	S100A13	BS-BM	down regulation
0	-0.548658175075178	0.479	0.902	0	ERP29	BS-BM	down regulation
0	-0.548667831828194	0.911	0.985	0	RPL15	BS-BM	down regulation
0	-0.553857378667334	0.977	0.99	0	RPL37	BS-BM	down regulation
0	-0.555540539002143	0.968	0.99	0	RPL19	BS-BM	down regulation
0	-0.55570103303164	0.589	0.934	0	RAB8A	BS-BM	down regulation
0	-0.558581273457035	0.344	0.899	0	EVL	BS-BM	down regulation
0	-0.558626258166096	0.276	0.823	0	PECAM1	BS-BM	down regulation
0	-0.55900978197654	0.912	0.987	0	RPL14	BS-BM	down regulation
0	-0.560971811541486	0.504	0.895	0	LRPAP1	BS-BM	down regulation
0	-0.564913641274824	0.1	0.741	0	APOC2	BS-BM	down regulation
0	-0.566445064259361	0.92	0.987	0	RPS3	BS-BM	down regulation
0	-0.572429527830212	0.124	0.707	0	TCF7L2	BS-BM	down regulation
0	-0.572818739810727	0.117	0.577	0	INHBA	BS-BM	down regulation
0	-0.575622102933811	0.276	0.846	0	LY86	BS-BM	down regulation
0	-0.578139044736533	0.968	0.99	0	RPS12	BS-BM	down regulation
0	-0.582973477396875	0.809	0.971	0	UBB	BS-BM	down regulation
0	-0.584040901791359	0.925	0.989	0	RPL37A	BS-BM	down regulation
0	-0.584531759920176	0.957	0.992	0	RPS14	BS-BM	down regulation
0	-0.585859349348642	0.665	0.948	0	CD37	BS-BM	down regulation
0	-0.586799206337734	0.837	0.98	0	RPS4X	BS-BM	down regulation
0	-0.588241481409791	0.655	0.929	0	FCGRT	BS-BM	down regulation
0	-0.588932855483169	0.069	0.757	0	MINK1	BS-BM	down regulation
0	-0.589674473969228	0.893	0.985	0	RPL26	BS-BM	down regulation
0	-0.59643752087941	0.317	0.881	0	PEBP1	BS-BM	down regulation
0	-0.598573581596737	0.015	0.713	0	TBC1D4	BS-BM	down regulation
0	-0.598787638978637	0.397	0.923	0	PTMS	BS-BM	down regulation
0	-0.599572823453082	0.191	0.787	0	TFRC	BS-BM	down regulation
0	-0.600824773654214	0.662	0.909	0	OLR1	BS-BM	down regulation
0	-0.60359312020492	0.392	0.85	0	LTA4H	BS-BM	down regulation
0	-0.605072343498162	0.364	0.855	0	ALOX5	BS-BM	down regulation
0	-0.606434299957058	0.947	0.994	0	IFIT2	BS-BM	down regulation
0	-0.610115452152137	0.98	0.998	0	EEF1A1	BS-BM	down regulation
0	-0.621584590679674	0.909	0.989	0	RPL29	BS-BM	down regulation
0	-0.633126903857738	0.008	0.658	0	PARAL1	BS-BM	down regulation
0	-0.633982458019871	0.7	0.977	0	RPSA	BS-BM	down regulation
0	-0.635121865203434	0.975	0.984	0	ITM2B	BS-BM	down regulation
0	-0.638015758738395	0.947	0.972	0	LYZ	BS-BM	down regulation
0	-0.641079032598739	0.305	0.81	0	GCHFR	BS-BM	down regulation
0	-0.642060069889591	0.124	0.792	0	AKR1B1	BS-BM	down regulation
0	-0.642409582159525	0.913	0.988	0	RPL18A	BS-BM	down regulation
0	-0.646181231405752	0.953	0.991	0	RPS23	BS-BM	down regulation
0	-0.646921779377686	0.043	0.741	0	DST	BS-BM	down regulation
0	-0.647376684233375	0.371	0.87	0	GYPC	BS-BM	down regulation
0	-0.647683614460237	0.581	0.915	0	COMT	BS-BM	down regulation
0	-0.656215482422589	0.123	0.841	0	MIS18BP1	BS-BM	down regulation
0	-0.65691955062321	0.054	0.705	0	AC026369.3	BS-BM	down regulation
0	-0.661820758461872	0.891	0.987	0	RPS25	BS-BM	down regulation
0	-0.664487436582166	0.874	0.958	0	SERPING1	BS-BM	down regulation
0	-0.668871953660483	1	1	0	HLA-C	BS-BM	down regulation
0	-0.673930470184597	0.249	0.848	0	TNFSF13	BS-BM	down regulation
0	-0.677657256590575	0.856	0.985	0	RPL23A	BS-BM	down regulation
0	-0.682927390255109	0.809	0.987	0	RPLP0	BS-BM	down regulation
0	-0.690456331626612	0.676	0.96	0	SYNGR2	BS-BM	down regulation
0	-0.694243414081015	0.104	0.866	0	AXL	BS-BM	down regulation
0	-0.694820498784852	0.889	0.99	0	TUBA1B	BS-BM	down regulation
0	-0.699865815161983	0.401	0.851	0	CYP27A1	BS-BM	down regulation
0	-0.702275016271769	0.675	0.97	0	HLA-DQB1	BS-BM	down regulation
0	-0.704083403676972	0.509	0.935	0	ZFAS1	BS-BM	down regulation
0	-0.706872499233635	0.201	0.82	0	MDK	BS-BM	down regulation
0	-0.712005403551745	0.067	0.662	0	MT1M	BS-BM	down regulation
0	-0.730776129765092	0.21	0.765	0	MT1F	BS-BM	down regulation
0	-0.738866074386923	0.586	0.924	0	LGALS3BP	BS-BM	down regulation
0	-0.742544849612949	0.882	0.989	0	RPS18	BS-BM	down regulation
0	-0.75178567901328	0.465	0.896	0	PLD3	BS-BM	down regulation
0	-0.754504594360778	0.882	0.969	0	TXNIP	BS-BM	down regulation
0	-0.762101532396661	0.183	0.793	0	MT1G	BS-BM	down regulation
0	-0.765720049229699	0.864	0.99	0	HLA-DPB1	BS-BM	down regulation
0	-0.797948740367841	0.046	0.741	0	JAML	BS-BM	down regulation
0	-0.80136709937307	0.926	0.992	0	HLA-DPA1	BS-BM	down regulation
0	-0.826777695039053	0.969	0.991	0	RPS27	BS-BM	down regulation
0	-0.846893204338711	0.957	0.987	0	GRN	BS-BM	down regulation
0	-0.851198638198695	0.959	0.996	0	HLA-DRB1	BS-BM	down regulation
0	-0.866956555772228	0.729	0.982	0	MTRNR2L12	BS-BM	down regulation
0	-0.871298815668888	0.258	0.885	0	PLA2G16	BS-BM	down regulation
0	-0.896635598691303	0.777	0.978	0	HMGN2	BS-BM	down regulation
0	-0.921006362106314	0.967	0.994	0	RPS19	BS-BM	down regulation
0	-0.940290897736246	0.495	0.903	0	APOE	BS-BM	down regulation
0	-0.977035416405442	0.015	0.646	0	HP	BS-BM	down regulation
0	-0.987259476175313	0.566	0.823	0	MARCO	BS-BM	down regulation
0	-1.01319973949766	1	1	0	TMSB4X	BS-BM	down regulation
0	-1.04748910437949	0.65	0.916	0	FN1	BS-BM	down regulation
0	-1.07744646166695	0.767	0.966	0	MS4A7	BS-BM	down regulation
0	-1.12476658002489	0.292	0.795	0	CES1	BS-BM	down regulation
0	-1.22919646637174	0.517	0.955	0	C1QB	BS-BM	down regulation
0	-1.2645620852971	0.991	0.999	0	CD74	BS-BM	down regulation
0	-1.27433186813728	0.026	0.733	0	RBP4	BS-BM	down regulation
0	-1.31534491830392	0.461	0.944	0	C1QA	BS-BM	down regulation
0	-1.38320616481995	0.85	0.992	0	HLA-DRB5	BS-BM	down regulation
0	-1.38900624587066	0.501	0.96	0	C1QC	BS-BM	down regulation
0	-1.44457321437989	0.69	0.917	0	APOC1	BS-BM	down regulation
0	-1.48729388750017	0.227	0.922	0	ALDH2	BS-BM	down regulation
0	-1.79270370375162	0.055	0.791	0	FABP4	BS-BM	down regulation
0	-1.9211742630959	0.085	0.91	0	HLA-DQA2	BS-BM	down regulation
0	-2.79084300745149	0.223	0.918	0	NUPR1	BS-BM	down regulation
6.22522713759971e-321	-0.410188224984253	0.401	0.875	1.56066444339625e-316	GAA	BS-BM	down regulation
8.30905028239256e-317	-0.322551415384301	0.328	0.784	2.08307890579582e-312	TMEM176A	BS-BM	down regulation
1.76248902455828e-316	-0.421173261205959	0.958	0.989	4.41855998456761e-312	RPS15A	BS-BM	down regulation
4.90336032189891e-313	-0.302631877282047	0.317	0.779	1.22927243270006e-308	ADAMTSL4	BS-BM	down regulation
3.07969387776242e-308	-0.487113100983733	0.473	0.899	7.72079255155039e-304	HLA-DMB	BS-BM	down regulation
1.558233375367e-307	-0.532832441918623	0.501	0.868	3.90649107204507e-303	LRP1	BS-BM	down regulation
8.49631873469384e-305	-0.252096222176861	0.376	0.827	2.13002710678775e-300	CSTA	BS-BM	down regulation
9.72193674520226e-300	-0.412314809247682	0.849	0.98	2.43728954202221e-295	RACK1	BS-BM	down regulation
6.29853417330733e-298	-0.322473203958851	0.335	0.77	1.57904251724815e-293	PLAC8	BS-BM	down regulation
9.30943386696166e-295	-0.27394076858197	0.442	0.88	2.33387507044729e-290	RPS4Y1	BS-BM	down regulation
1.63169257641261e-293	-0.252122461214761	0.416	0.854	4.09065328906642e-289	COX14	BS-BM	down regulation
1.17674342882467e-290	-0.410062816534603	0.963	0.979	2.95009577606345e-286	CD68	BS-BM	down regulation
2.91906736388131e-289	-0.252985718306694	0.464	0.896	7.31810188125045e-285	GOLGA4	BS-BM	down regulation
3.06554787782103e-288	-0.456474507908398	0.6	0.936	7.68532852969731e-284	RPL17	BS-BM	down regulation
3.66194369077543e-287	-0.485361839890098	0.417	0.842	9.180492832774e-283	HNMT	BS-BM	down regulation
9.704825172272e-287	-0.414036407384484	0.449	0.887	2.43299967068859e-282	ISCU	BS-BM	down regulation
4.91157401381548e-286	-0.491450897566291	0.597	0.922	1.23133160526354e-281	CCDC88A	BS-BM	down regulation
1.05788349194685e-282	-0.383974426776959	0.801	0.961	2.65211391431074e-278	HMGB1	BS-BM	down regulation
4.02012642689854e-282	-0.487267683783993	0.546	0.948	1.00784569522346e-277	HLA-DQA1	BS-BM	down regulation
1.41493965274484e-279	-0.439271543062566	0.795	0.976	3.54725370943131e-275	RPS5	BS-BM	down regulation
3.49563419685656e-278	-0.264356436066803	0.448	0.879	8.76355493151941e-274	MRPS21	BS-BM	down regulation
4.28123301214691e-277	-0.424459514574663	0.952	0.992	1.07330511614523e-272	RPL13	BS-BM	down regulation
8.51398195155752e-276	-0.370101987432474	0.973	0.989	2.13445527525547e-271	RPL34	BS-BM	down regulation
4.97530467566355e-274	-0.504038430176578	0.517	0.896	1.24730888218885e-269	NEXN	BS-BM	down regulation
1.21236910469612e-272	-0.431312531850869	0.766	0.98	3.03940934547316e-268	RPL3	BS-BM	down regulation
2.25021340212724e-267	-0.266861767163528	0.46	0.882	5.64128499913298e-263	NDUFA2	BS-BM	down regulation
5.08770983985098e-267	-0.339390413661019	0.502	0.916	1.27548885685064e-262	GSN	BS-BM	down regulation
1.47539025396137e-265	-0.48043908160807	0.657	0.956	3.69880336668114e-261	RPL10A	BS-BM	down regulation
9.89695437534291e-264	-0.429902051256175	0.712	0.938	2.48116646189847e-259	NDUFS5	BS-BM	down regulation
1.44211248189979e-263	-0.398880288467863	0.512	0.908	3.61537599212276e-259	TENT5A	BS-BM	down regulation
3.33666426071657e-263	-0.37746029367534	0.478	0.894	8.36501730161644e-259	BLOC1S2	BS-BM	down regulation
5.28813923201714e-261	-0.416310349365584	0.573	0.931	1.3257365054667e-256	HMGN1	BS-BM	down regulation
8.73374124991437e-261	-0.38430544505876	0.734	0.956	2.18954893135353e-256	RPL27A	BS-BM	down regulation
6.9261523922643e-256	-0.454958861515845	0.476	0.879	1.73638640474066e-251	TKT	BS-BM	down regulation
9.92020094593059e-256	-0.374419913147932	0.492	0.899	2.4869943771448e-251	ARL6IP4	BS-BM	down regulation
1.09825180408393e-255	-0.372566837947787	0.928	0.991	2.75331727283841e-251	RPS2	BS-BM	down regulation
1.11976794506712e-252	-0.302224949876918	0.467	0.883	2.80725823828326e-248	NCOA7	BS-BM	down regulation
1.39238260905024e-251	-0.443793155602504	0.637	0.932	3.49070320088896e-247	ZFP36L2	BS-BM	down regulation
1.86909634145463e-251	-0.503945700156727	0.68	0.87	4.68582452802675e-247	CFD	BS-BM	down regulation
2.18031360989694e-251	-1.04066399170694	0.375	0.718	5.46604622001163e-247	MCEMP1	BS-BM	down regulation
1.97130524932435e-250	-0.32240732453061	0.999	0.992	4.94206226005615e-246	TYROBP	BS-BM	down regulation
5.64101258076015e-248	-0.410783711201202	0.522	0.903	1.41420185399657e-243	JPT1	BS-BM	down regulation
3.27608538600988e-247	-0.397334385077958	0.885	0.972	8.21314606272677e-243	PPDPF	BS-BM	down regulation
4.17179157721916e-247	-0.343286279786785	0.815	0.962	1.04586814840884e-242	RPL31	BS-BM	down regulation
8.81606870073663e-247	-0.403803740704917	0.685	0.93	2.21018842327467e-242	TRMT112	BS-BM	down regulation
1.89509247642187e-244	-0.406579888836806	0.607	0.92	4.75099683838963e-240	SH3BGRL	BS-BM	down regulation
5.30706431925117e-244	-0.276126990392286	0.483	0.888	1.33048102483627e-239	SUPT4H1	BS-BM	down regulation
1.37515821110789e-240	-0.356498128160755	0.541	0.919	3.44752163524748e-236	CIRBP	BS-BM	down regulation
3.39834507291528e-239	-0.360646959308814	0.544	0.921	8.5196510977986e-235	NCL	BS-BM	down regulation
8.89936099503637e-234	-0.393350932577152	0.687	0.951	2.23106980145562e-229	HNRNPA1	BS-BM	down regulation
2.84958230161544e-233	-0.594153212377076	0.529	0.827	7.1439028301499e-229	ALOX5AP	BS-BM	down regulation
3.82167836276273e-233	-0.293656135360401	0.479	0.878	9.58094765544616e-229	PLXDC2	BS-BM	down regulation
2.78784479362159e-231	-0.334496172703163	0.908	0.986	6.98912689760933e-227	RPL35	BS-BM	down regulation
5.21249870982481e-231	-0.275790496039268	0.993	0.989	1.30677342655308e-226	LY6E	BS-BM	down regulation
1.09402304621451e-228	-0.307926015768909	0.437	0.822	2.74271577685977e-224	TMEM176B	BS-BM	down regulation
2.88900582210932e-228	-0.43446936366676	0.752	0.93	7.24273759602806e-224	C1orf162	BS-BM	down regulation
2.44684342299072e-227	-0.283702618546693	0.475	0.867	6.13423646143774e-223	C9orf16	BS-BM	down regulation
2.84084291393426e-227	-0.331006575128451	0.507	0.894	7.12199318523319e-223	POLD4	BS-BM	down regulation
3.12894208665854e-224	-0.404821658378958	0.613	0.938	7.84425781125296e-220	NPM1	BS-BM	down regulation
8.1590227843296e-224	-0.306698571268958	0.545	0.918	2.04546701203143e-219	SOCS1	BS-BM	down regulation
1.49168468882279e-218	-0.274522816961518	0.546	0.915	3.73965351487873e-214	CDC37	BS-BM	down regulation
8.30845351129963e-217	-0.414821494850091	0.756	0.919	2.08292929528282e-212	CD81	BS-BM	down regulation
2.53337800606186e-216	-0.466365461187089	0.436	0.822	6.35117866119709e-212	MT1X	BS-BM	down regulation
8.51954573991213e-214	-0.307342768480664	0.541	0.909	2.13585011699597e-209	BANF1	BS-BM	down regulation
4.39579573498294e-209	-0.399218949549542	0.732	0.958	1.10202599076022e-204	ARHGDIB	BS-BM	down regulation
5.15429487188303e-209	-0.325806115031307	0.559	0.913	1.29218172438108e-204	SOD1	BS-BM	down regulation
7.91148447623645e-209	-0.28722898581603	0.485	0.864	1.98340915819248e-204	MARCH1	BS-BM	down regulation
1.29128504474219e-208	-0.369456706324291	0.526	0.892	3.23725160716868e-204	CD9	BS-BM	down regulation
7.48674936338097e-201	-0.416873207607143	0.652	0.917	1.87692806539961e-196	MGST3	BS-BM	down regulation
1.06744154402781e-200	-0.354907481820006	0.742	0.941	2.67607595087772e-196	TOMM7	BS-BM	down regulation
8.92852396379167e-198	-0.309953548485997	0.548	0.9	2.23838095772257e-193	ERH	BS-BM	down regulation
2.44148659168822e-197	-0.331677722880915	0.569	0.908	6.12080688536237e-193	H2AFZ	BS-BM	down regulation
1.73972670597092e-195	-0.326342012261624	0.702	0.935	4.3614948518691e-191	TRIR	BS-BM	down regulation
4.30593659391768e-195	-0.398180589292079	0.593	0.896	1.07949830409516e-190	MSR1	BS-BM	down regulation
4.70231978055267e-195	-0.318271055708655	0.593	0.93	1.17887156898455e-190	TUBB	BS-BM	down regulation
9.26857916871509e-195	-0.441718539907561	0.425	0.801	2.32363279759687e-190	MRC1	BS-BM	down regulation
3.25307963853245e-193	-0.30347125630859	0.562	0.907	8.15547065380085e-189	EIF3G	BS-BM	down regulation
4.52064254304709e-191	-0.422043122266139	0.716	0.94	1.13332508554191e-186	ACP5	BS-BM	down regulation
7.24065061494927e-191	-0.431072622405684	0.55	0.889	1.81523110916778e-186	GPNMB	BS-BM	down regulation
1.91769978772384e-190	-0.304113523487651	0.859	0.954	4.80767336782367e-186	UQCR10	BS-BM	down regulation
1.65610680491189e-188	-0.367833156268619	0.801	0.937	4.15185975991411e-184	WSB1	BS-BM	down regulation
2.17920176402683e-188	-0.337804196416214	0.617	0.932	5.46325882241527e-184	MT-ND6	BS-BM	down regulation
8.08195813924429e-187	-0.300510110102692	0.951	0.985	2.02614690550854e-182	RPL35A	BS-BM	down regulation
2.11400275490318e-186	-0.296589061744115	0.969	0.989	5.29980490654228e-182	RPL12	BS-BM	down regulation
2.79261761657984e-186	-0.279294145979424	0.915	0.992	7.00109236476567e-182	PPIA	BS-BM	down regulation
6.28328267488279e-186	-0.33487834686002	0.737	0.942	1.57521896659312e-181	TRIM22	BS-BM	down regulation
1.04729728794165e-185	-0.373001973725786	0.596	0.885	2.62557430086971e-181	PILRA	BS-BM	down regulation
2.91485489041645e-184	-0.297349055001959	0.839	0.968	7.30754121027404e-180	COX7C	BS-BM	down regulation
4.31867535460914e-183	-0.322009617327808	0.647	0.927	1.08269191140051e-178	HLA-F	BS-BM	down regulation
1.35322886668072e-182	-0.333720008509314	0.565	0.889	3.39254476876857e-178	ARHGAP18	BS-BM	down regulation
1.27132917605086e-179	-0.334175940674798	0.699	0.96	3.18722224435952e-175	RPL4	BS-BM	down regulation
4.42345771353944e-178	-0.355705629374424	0.361	0.723	1.10896084878434e-173	RETN	BS-BM	down regulation
1.90428489105859e-177	-0.26491951769899	0.572	0.903	4.77404222188388e-173	CIB1	BS-BM	down regulation
2.2814691582803e-175	-0.330206425965864	0.737	0.935	5.71964317980871e-171	CNBP	BS-BM	down regulation
2.39456175170928e-175	-0.264277933345801	0.948	0.987	6.00316631153516e-171	RPL18	BS-BM	down regulation
5.58267617478273e-174	-0.265942105349235	0.568	0.898	1.39957691701803e-169	MYDGF	BS-BM	down regulation
3.46857281718626e-166	-0.286347257519225	0.92	0.983	8.69571205268596e-162	RPL6	BS-BM	down regulation
6.79014929740345e-162	-0.281916555451746	0.97	0.992	1.70229042885905e-157	RPS24	BS-BM	down regulation
1.30752898266456e-153	-0.319223099242784	0.752	0.96	3.27797515954004e-149	RPL5	BS-BM	down regulation
6.19961261540013e-149	-0.286021553888016	0.789	0.945	1.55424288268081e-144	RPS20	BS-BM	down regulation
1.17951473127505e-141	-0.266346321621806	0.669	0.93	2.95704343130655e-137	HINT1	BS-BM	down regulation
6.49218396955439e-138	-0.264370022420894	0.651	0.921	1.62759052116728e-133	LAMTOR1	BS-BM	down regulation
1.02341913395317e-137	-0.309840555944654	0.894	0.99	2.56571176882059e-133	MT-ATP8	BS-BM	down regulation
1.32263741273996e-137	-0.287942670716626	0.937	0.982	3.31585199373907e-133	RPS3A	BS-BM	down regulation
5.21688919594506e-136	-0.272083385167569	0.74	0.93	1.30787412142343e-131	ZNF706	BS-BM	down regulation
1.29548333314197e-132	-0.27713483609999	0.735	0.939	3.24777671618692e-128	COMMD6	BS-BM	down regulation
2.45921555038307e-131	-0.257150478638301	0.681	0.934	6.16525338481034e-127	ATP5MC3	BS-BM	down regulation
3.1809543806974e-128	-0.281595166620283	0.921	0.973	7.97465263240838e-124	CTSC	BS-BM	down regulation
3.60980069225025e-125	-0.261963962372183	0.714	0.941	9.04977033547137e-121	CTSH	BS-BM	down regulation
8.45318460683731e-124	-0.260274265034352	0.695	0.922	2.11921338093411e-119	TMEM219	BS-BM	down regulation
2.73908468954841e-123	-0.383790292925733	0.216	0.436	6.86688531669787e-119	BIRC3	BS-BM	down regulation
7.70814912084421e-123	-0.384306454259795	0.169	0.409	1.93243298459564e-118	NR4A3	BS-BM	down regulation
6.65493262165764e-116	-0.314522725310075	0.387	0.62	1.66839160824957e-111	CXCL9	BS-BM	down regulation
2.40989936403957e-114	-0.72445537985082	0.021	0.154	6.04161770564719e-110	CCR7	BS-BM	down regulation
2.04250730677961e-108	-0.269789741283328	0.885	0.974	5.12056581809648e-104	OAS1	BS-BM	down regulation
2.51876535633217e-108	-0.279785136873238	0.8	0.939	6.31454474832475e-104	MS4A6A	BS-BM	down regulation
1.8121107202529e-78	-0.289690604086319	0.743	0.929	4.54296157567401e-74	CD52	BS-BM	down regulation
1.87012936824737e-56	-0.299806137379907	0.842	0.929	4.68841432619615e-52	STXBP2	BS-BM	down regulation
6.55994970186321e-54	-0.272243736565179	0.033	0.129	1.64457939025711e-49	CLEC2D	BS-BM	down regulation
1.67120281344677e-52	-0.335708819907447	0.053	0.161	4.18970545331105e-48	LAMP3	BS-BM	down regulation
9.96900271224589e-33	-0.273016511951026	1	0.999	2.49922897996004e-28	FTL	BS-BM	down regulation
0	4.98714739402396	0.98	0.002	0	CCL2	BS-PS	up regulation
0	3.93988124593889	0.972	0.119	0	CTSL	BS-PS	up regulation
0	3.81902655006862	0.928	0.006	0	CXCL10	BS-PS	up regulation
0	3.77621748986229	0.929	0.002	0	CCL8	BS-PS	up regulation
0	3.40946150244885	0.872	0.011	0	CCL4L2	BS-PS	up regulation
0	3.2006217306539	0.863	0	0	SPP1	BS-PS	up regulation
0	3.04633601649979	0.894	0.017	0	CCL4	BS-PS	up regulation
0	3.00878468140528	0.888	0.036	0	CCL3L1	BS-PS	up regulation
0	2.98393207802278	0.894	0	0	CCL7	BS-PS	up regulation
0	2.90883425310343	0.976	0.049	0	CCL3	BS-PS	up regulation
0	2.83441103020374	0.983	0.101	0	RSAD2	BS-PS	up regulation
0	2.80352563826151	0.69	0.001	0	APOC1	BS-PS	up regulation
0	2.77930352866828	0.999	0.555	0	ISG15	BS-PS	up regulation
0	2.73817366959707	0.977	0.01	0	C15orf48	BS-PS	up regulation
0	2.62304559351851	0.944	0.21	0	IL1RN	BS-PS	up regulation
0	2.52869124026666	0.947	0.155	0	IFIT2	BS-PS	up regulation
0	2.51302273169348	0.926	0.121	0	IFIT1	BS-PS	up regulation
0	2.39767462533229	0.879	0.098	0	FABP5	BS-PS	up regulation
0	2.2861307264635	0.978	0.274	0	IFIT3	BS-PS	up regulation
0	2.23195453445263	0.97	0.128	0	GBP1	BS-PS	up regulation
0	2.20804887304128	0.495	0.001	0	APOE	BS-PS	up regulation
0	2.18711773671333	0.945	0.144	0	ISG20	BS-PS	up regulation
0	2.17971848550181	0.982	0.279	0	IFITM1	BS-PS	up regulation
0	2.10908646464173	0.878	0.002	0	DEFB1	BS-PS	up regulation
0	2.09240480046858	0.987	0.265	0	BCL2A1	BS-PS	up regulation
0	2.06554300702384	0.501	0.035	0	C1QC	BS-PS	up regulation
0	2.04198618796238	0.961	0.15	0	SGK1	BS-PS	up regulation
0	2.00902452871114	0.633	0.006	0	LGMN	BS-PS	up regulation
0	2.00022172754801	0.835	0.173	0	HSPB1	BS-PS	up regulation
0	1.99497535967227	0.517	0.033	0	C1QB	BS-PS	up regulation
0	1.98247667940662	0.808	0.074	0	CXCL8	BS-PS	up regulation
0	1.9763479580896	0.774	0.219	0	HSPA1A	BS-PS	up regulation
0	1.84077210100489	0.345	0	0	CCL18	BS-PS	up regulation
0	1.82643727624379	0.993	0.566	0	GLUL	BS-PS	up regulation
0	1.78572225782524	0.904	0.447	0	TNFSF10	BS-PS	up regulation
0	1.76390351105572	0.975	0.848	0	CTSB	BS-PS	up regulation
0	1.75084792345818	0.988	0.799	0	CSTB	BS-PS	up regulation
0	1.68642157132678	0.677	0	0	CXCL11	BS-PS	up regulation
0	1.66907272426123	0.897	0.402	0	APOBEC3A	BS-PS	up regulation
0	1.66224215225223	0.832	0.063	0	RGCC	BS-PS	up regulation
0	1.60754976576645	0.97	0.471	0	MX1	BS-PS	up regulation
0	1.59187734240031	0.822	0.049	0	EMP1	BS-PS	up regulation
0	1.59028568464176	0.849	0.045	0	GBP5	BS-PS	up regulation
0	1.58020984303175	0.975	0.495	0	SOD2	BS-PS	up regulation
0	1.57996343463637	0.421	0.021	0	HSPA1B	BS-PS	up regulation
0	1.5568452943831	0.921	0.395	0	CTSC	BS-PS	up regulation
0	1.55592114143818	0.625	0.001	0	IDO1	BS-PS	up regulation
0	1.54513527303942	0.874	0.06	0	SERPING1	BS-PS	up regulation
0	1.49170041102758	0.972	0.399	0	PLAUR	BS-PS	up regulation
0	1.48845058186554	0.676	0.002	0	SDS	BS-PS	up regulation
0	1.45872547506249	0.872	0.285	0	WARS	BS-PS	up regulation
0	1.45734472042657	0.986	0.783	0	LGALS3	BS-PS	up regulation
0	1.45729270058042	0.806	0.082	0	GBP4	BS-PS	up regulation
0	1.45524625729831	0.985	0.644	0	CD63	BS-PS	up regulation
0	1.44316160066214	0.912	0.21	0	CCR1	BS-PS	up regulation
0	1.43899694675185	0.262	0.112	0	HSPA6	BS-PS	up regulation
0	1.4362829476873	0.939	0.305	0	LITAF	BS-PS	up regulation
0	1.4342510860404	0.553	0.002	0	HAMP	BS-PS	up regulation
0	1.42468692659379	0.438	0.142	0	DNAJB1	BS-PS	up regulation
0	1.42272402325159	0.461	0.069	0	C1QA	BS-PS	up regulation
0	1.39286365917637	0.978	0.769	0	IFI30	BS-PS	up regulation
0	1.38939412624058	0.979	0.705	0	HSP90AA1	BS-PS	up regulation
0	1.38647058153303	0.831	0.151	0	HERC5	BS-PS	up regulation
0	1.35962068475998	0.952	0.322	0	JUN	BS-PS	up regulation
0	1.35864813339025	1	0.963	0	SAT1	BS-PS	up regulation
0	1.33867185064478	0.986	0.71	0	TXN	BS-PS	up regulation
0	1.33567671524035	0.773	0.177	0	MS4A4A	BS-PS	up regulation
0	1.32622420786749	0.954	0.49	0	MAFB	BS-PS	up regulation
0	1.32555844380392	0.831	0.094	0	FNIP2	BS-PS	up regulation
0	1.32251548319411	0.218	0.014	0	SERPINB2	BS-PS	up regulation
0	1.31246081345321	0.887	0.289	0	MARCKS	BS-PS	up regulation
0	1.31017984180404	0.941	0.356	0	LAP3	BS-PS	up regulation
0	1.29128780824019	0.856	0.159	0	OASL	BS-PS	up regulation
0	1.28221135778309	0.815	0.123	0	IFIH1	BS-PS	up regulation
0	1.27922811626246	0.963	0.539	0	VAMP5	BS-PS	up regulation
0	1.27245179125199	0.55	0.004	0	GPNMB	BS-PS	up regulation
0	1.26105975221544	0.969	0.793	0	TIMP1	BS-PS	up regulation
0	1.25157365782148	0.932	0.367	0	DYNLT1	BS-PS	up regulation
0	1.24888407863369	0.967	0.438	0	PLSCR1	BS-PS	up regulation
[truncated: 2,188 more rows]

## Sheet: Supplementary Table S4 legend
This DEGs list is related to Fig. S4C
Field	Explanation
GeneName	Gene name
avg_logFC	natural logarithm of expression fold change (logarithmic scale to base e)
p_val_adj	Benjamini-Hochberg adjusted p-values (Multiple comparisons adjustement)
CD8 GZMB	GZMB CD8 subset
CD8 GZMK	GZMK CD8 subset
MAIT	MAIT subset

## Sheet: Supplementary Table S4
p_val	avg_logFC	pct.1	pct.2	p_val_adj	gene	compare	Type	CellType
0	-0.378518	0.999	1	0	MT-CO2	MH	down regulation	CD8 GZMB
0	-0.534027	0.992	1	0	MT-CO3	MH	down regulation	CD8 GZMB
0	-0.666976	0.993	1	0	MT-CO1	MH	down regulation	CD8 GZMB
0	-0.806082	0.799	0.975	0	MT-ND4	MH	down regulation	CD8 GZMB
0	-0.823671	0.963	0.999	0	MT-ATP6	MH	down regulation	CD8 GZMB
0	-0.881373	0.967	1	0	MT-CYB	MH	down regulation	CD8 GZMB
0	-1.88256	0.019	0.459	0	TRBV9	MH	down regulation	CD8 GZMB
4.1995579896506e-322	-0.45157	0.94	0.999	9.23440806344269e-318	MT-ND3	MH	down regulation	CD8 GZMB
1.62e-276	-0.433893	0.963	0.996	3.56e-272	MT-ND1	MH	down regulation	CD8 GZMB
3.95e-261	-0.385349	0.972	0.999	8.69e-257	MT-ND4L	MH	down regulation	CD8 GZMB
2.07e-252	-0.469385	0.651	0.944	4.54e-248	EEF1G	MH	down regulation	CD8 GZMB
7.86e-212	-0.348164	0.933	0.997	1.73e-207	MT-ATP8	MH	down regulation	CD8 GZMB
2.49e-205	-0.257084	0.995	1	5.48e-201	RPS4X	MH	down regulation	CD8 GZMB
1.19e-175	-0.364901	0.908	0.991	2.62e-171	MT-ND5	MH	down regulation	CD8 GZMB
3.53e-168	-0.531841	0.432	0.745	7.76e-164	ID2	MH	down regulation	CD8 GZMB
8.24e-168	-0.263122	0.947	0.997	1.81e-163	RPL17	MH	down regulation	CD8 GZMB
9.01e-154	-0.451402	0.549	0.822	1.98e-149	KLRG1	MH	down regulation	CD8 GZMB
3.77e-148	-0.399346	0.794	0.957	8.29e-144	CRIP1	MH	down regulation	CD8 GZMB
1.16e-135	-0.299157	0.927	0.99	2.54e-131	PTPRC	MH	down regulation	CD8 GZMB
5.66e-132	-0.417319	0.587	0.838	1.24e-127	ITGB1	MH	down regulation	CD8 GZMB
6.2e-106	-0.314239	0.868	0.965	1.36e-101	MT-ND2	MH	down regulation	CD8 GZMB
4.66e-99	-0.476756	0.42	0.668	1.02e-94	DUSP2	MH	down regulation	CD8 GZMB
2.16e-98	-0.389683	0.536	0.761	4.74e-94	ITGA4	MH	down regulation	CD8 GZMB
2.07e-97	-0.363085	0.307	0.558	4.55e-93	P2RY8	MH	down regulation	CD8 GZMB
2.65e-92	-0.320359	0.891	0.971	5.82e-88	ZFP36L2	MH	down regulation	CD8 GZMB
3.69e-92	-0.251464	0.689	0.885	8.11e-88	CCNI	MH	down regulation	CD8 GZMB
3.63e-90	-0.368547	0.212	0.441	7.98e-86	NBPF26	MH	down regulation	CD8 GZMB
6.07e-81	-0.270025	0.665	0.853	1.34e-76	ARL6IP5	MH	down regulation	CD8 GZMB
1.16e-76	-0.349753	0.155	0.35	2.56e-72	XIST	MH	down regulation	CD8 GZMB
4.41e-70	-0.261417	0.796	0.92	9.7e-66	AHNAK	MH	down regulation	CD8 GZMB
3.84e-65	-0.284597	0.202	0.385	8.45e-61	ZNF683	MH	down regulation	CD8 GZMB
7.5e-42	-0.266861	0.294	0.455	1.65e-37	TRGV2	MH	down regulation	CD8 GZMB
0	-0.484415	0.968	0.999	0	MT-ATP6	SH	down regulation	CD8 GZMB
0	-0.517506	0.991	1	0	RPL26	SH	down regulation	CD8 GZMB
0	-0.665924	0.808	0.991	0	PTPRCAP	SH	down regulation	CD8 GZMB
0	-0.728076	0.494	0.924	0	PCBP2	SH	down regulation	CD8 GZMB
0	-0.769096	1	1	0	MALAT1	SH	down regulation	CD8 GZMB
0	-0.788828	0.42	0.885	0	CCNI	SH	down regulation	CD8 GZMB
0	-0.861607	0.265	0.814	0	RPS10	SH	down regulation	CD8 GZMB
0	-0.923584	0.179	0.758	0	RNASEK	SH	down regulation	CD8 GZMB
0	-1.01277	0.614	0.957	0	CRIP1	SH	down regulation	CD8 GZMB
0	-1.10252	0.811	0.997	0	RPL17	SH	down regulation	CD8 GZMB
0	-1.57221	0.228	0.944	0	EEF1G	SH	down regulation	CD8 GZMB
0	-1.99137	0.017	0.459	0	TRBV9	SH	down regulation	CD8 GZMB
1.13971063182659e-319	-0.742226	0.307	0.794	2.50610970832348e-315	RPS17	SH	down regulation	CD8 GZMB
1.66059398306046e-314	-0.399456	0.993	1	3.65148010935166e-310	MT-CO1	SH	down regulation	CD8 GZMB
3.1e-288	-0.794758	0.038	0.441	6.82e-284	NBPF26	SH	down regulation	CD8 GZMB
9.5e-265	-0.742803	0.287	0.745	2.09e-260	ID2	SH	down regulation	CD8 GZMB
1.95e-260	-0.635788	0.502	0.89	4.28e-256	ARPC1B	SH	down regulation	CD8 GZMB
1.83e-252	-0.648889	0.116	0.542	4.03e-248	CSNK2B	SH	down regulation	CD8 GZMB
1.37e-212	-0.37035	0.955	0.999	3.02e-208	RPL13A	SH	down regulation	CD8 GZMB
8.72e-200	-0.298404	0.988	1	1.92e-195	RPL3	SH	down regulation	CD8 GZMB
2.6e-199	-0.545376	0.783	0.971	5.73e-195	ZFP36L2	SH	down regulation	CD8 GZMB
1.76e-184	-0.519937	0.211	0.593	3.87e-180	ARL6IP1	SH	down regulation	CD8 GZMB
1.51e-182	-0.310864	0.963	0.999	3.32e-178	HLA-E	SH	down regulation	CD8 GZMB
2.38e-181	-0.433289	0.866	0.985	5.23e-177	RPL27A	SH	down regulation	CD8 GZMB
2.95e-176	-0.590648	0.05	0.35	6.49e-172	XIST	SH	down regulation	CD8 GZMB
3.43e-174	-0.408163	0.875	0.987	7.54e-170	TXNIP	SH	down regulation	CD8 GZMB
2.3e-173	-0.511911	0.647	0.92	5.06e-169	AHNAK	SH	down regulation	CD8 GZMB
2.51e-170	-0.496768	0.299	0.673	5.51e-166	IL2RG	SH	down regulation	CD8 GZMB
1.46e-168	-0.472038	0.205	0.561	3.22e-164	S1PR5	SH	down regulation	CD8 GZMB
1e-161	-0.503645	0.344	0.707	2.2e-157	IER2	SH	down regulation	CD8 GZMB
1.04e-159	-0.444043	0.715	0.947	2.28e-155	FLNA	SH	down regulation	CD8 GZMB
2.68e-158	-0.715285	0.314	0.668	5.9e-154	DUSP2	SH	down regulation	CD8 GZMB
3.37e-155	-0.466203	0.415	0.762	7.41e-151	TCF25	SH	down regulation	CD8 GZMB
9.59e-151	-0.375031	0.492	0.822	2.11e-146	KLRG1	SH	down regulation	CD8 GZMB
2.18e-145	-0.483568	0.855	0.974	4.79e-141	IFITM2	SH	down regulation	CD8 GZMB
2.8e-145	-0.391251	0.24	0.567	6.16e-141	PRSS23	SH	down regulation	CD8 GZMB
6.36e-144	-0.393362	0.319	0.661	1.4e-139	SRSF10	SH	down regulation	CD8 GZMB
4.4e-142	-0.448688	0.13	0.438	9.67e-138	NDUFA11	SH	down regulation	CD8 GZMB
6.87e-141	-0.461607	0.11	0.408	1.51e-136	NAA10	SH	down regulation	CD8 GZMB
1.29e-139	-0.302907	0.31	0.626	2.83e-135	FCRL6	SH	down regulation	CD8 GZMB
2.66e-138	-0.445417	0.33	0.667	5.86e-134	KLF3	SH	down regulation	CD8 GZMB
7.38e-138	-0.313922	0.87	0.99	1.62e-133	PTPRC	SH	down regulation	CD8 GZMB
4.83e-135	-0.378562	0.537	0.838	1.06e-130	JAK1	SH	down regulation	CD8 GZMB
5.17e-132	-0.445827	0.262	0.589	1.14e-127	RORA	SH	down regulation	CD8 GZMB
3.86e-124	-0.361321	0.304	0.619	8.48e-120	VAMP2	SH	down regulation	CD8 GZMB
6.29e-124	-0.351448	0.729	0.936	1.38e-119	RPS20	SH	down regulation	CD8 GZMB
1.1e-119	-0.364335	0.542	0.828	2.41e-115	PLEK	SH	down regulation	CD8 GZMB
2.23e-118	-0.670279	0.167	0.455	4.9e-114	TRGV2	SH	down regulation	CD8 GZMB
3.3e-118	-0.328416	0.243	0.539	7.26e-114	RAB5C	SH	down regulation	CD8 GZMB
5.22e-118	-0.395458	0.255	0.561	1.15e-113	CDC25B	SH	down regulation	CD8 GZMB
5.78e-118	-0.349138	0.463	0.765	1.27e-113	MBP	SH	down regulation	CD8 GZMB
4.62e-116	-0.362324	0.413	0.719	1.02e-111	MYO1F	SH	down regulation	CD8 GZMB
7.69e-116	-0.31074	0.716	0.933	1.69e-111	LITAF	SH	down regulation	CD8 GZMB
1.12e-115	-0.32685	0.414	0.715	2.46e-111	ADGRG1	SH	down regulation	CD8 GZMB
7.66e-115	-0.465525	0.328	0.634	1.68e-110	HIST1H4C	SH	down regulation	CD8 GZMB
1.66e-114	-0.439306	0.233	0.532	3.64e-110	RASA3	SH	down regulation	CD8 GZMB
2.11e-113	-0.365353	0.08	0.32	4.63e-109	NDUFC2	SH	down regulation	CD8 GZMB
1.34e-112	-0.39838	0.259	0.558	2.95e-108	P2RY8	SH	down regulation	CD8 GZMB
5.07e-112	-0.310425	0.39	0.687	1.12e-107	APMAP	SH	down regulation	CD8 GZMB
1.11e-111	-0.324009	0.407	0.706	2.44e-107	SPOCK2	SH	down regulation	CD8 GZMB
1.24e-111	-0.399959	0.237	0.533	2.74e-107	TC2N	SH	down regulation	CD8 GZMB
1.56e-110	-0.42498	0.294	0.595	3.44e-106	DNAJB1	SH	down regulation	CD8 GZMB
2.83e-108	-0.323058	0.437	0.73	6.23e-104	SRSF7	SH	down regulation	CD8 GZMB
5.01e-108	-0.357748	0.525	0.803	1.1e-103	SYNE2	SH	down regulation	CD8 GZMB
2.17e-107	-0.342473	0.39	0.685	4.78e-103	MATK	SH	down regulation	CD8 GZMB
2.97e-107	-0.411515	0.509	0.788	6.54e-103	JUNB	SH	down regulation	CD8 GZMB
5.83e-107	-0.392012	0.234	0.519	1.28e-102	TAGAP	SH	down regulation	CD8 GZMB
3.62e-106	-0.336842	0.573	0.838	7.97e-102	ITGB1	SH	down regulation	CD8 GZMB
1.55e-105	-0.363987	0.302	0.594	3.42e-101	TGFBR3	SH	down regulation	CD8 GZMB
4.35e-104	-0.298732	0.328	0.613	9.57e-100	TERF2IP	SH	down regulation	CD8 GZMB
4.83e-104	-0.318039	0.101	0.324	1.06e-99	ADRB2	SH	down regulation	CD8 GZMB
1.36e-103	-0.3506	0.374	0.665	3e-99	LBH	SH	down regulation	CD8 GZMB
2.31e-103	-0.254198	0.706	0.923	5.09e-99	GZMM	SH	down regulation	CD8 GZMB
4.08e-100	-0.37552	0.14	0.391	8.96e-96	CDKN2D	SH	down regulation	CD8 GZMB
6.11e-100	-0.321352	0.468	0.747	1.34e-95	PRRC2C	SH	down regulation	CD8 GZMB
1.49e-99	-0.302123	0.126	0.359	3.29e-95	CYB561D2	SH	down regulation	CD8 GZMB
2.37e-99	-0.299086	0.266	0.536	5.21e-95	SYTL3	SH	down regulation	CD8 GZMB
4.01e-99	-0.287881	0.534	0.801	8.82e-95	LRRFIP1	SH	down regulation	CD8 GZMB
1.28e-98	-0.302781	0.371	0.652	2.8e-94	PRKCH	SH	down regulation	CD8 GZMB
1.46e-97	-0.329431	0.206	0.467	3.21e-93	NR3C1	SH	down regulation	CD8 GZMB
3.52e-97	-0.355966	0.489	0.761	7.74e-93	ITGA4	SH	down regulation	CD8 GZMB
8.28e-97	-0.271136	0.56	0.818	1.82e-92	ANXA6	SH	down regulation	CD8 GZMB
1.1e-96	-0.341859	0.126	0.368	2.42e-92	RBM4	SH	down regulation	CD8 GZMB
1.25e-95	-0.26957	0.224	0.476	2.74e-91	SNRPN	SH	down regulation	CD8 GZMB
1.59e-95	-0.250131	0.355	0.624	3.51e-91	VCP	SH	down regulation	CD8 GZMB
1.36e-94	-0.273401	0.858	0.976	2.99e-90	BTG1	SH	down regulation	CD8 GZMB
2e-93	-0.278327	0.409	0.681	4.4e-89	HP1BP3	SH	down regulation	CD8 GZMB
2.29e-93	-0.270039	0.096	0.302	5.05e-89	TMBIM4	SH	down regulation	CD8 GZMB
9.51e-93	-0.267415	0.325	0.595	2.09e-88	NDUFA13	SH	down regulation	CD8 GZMB
1.3e-91	-0.40477	0.281	0.553	2.85e-87	PIK3R1	SH	down regulation	CD8 GZMB
9.85e-91	-0.323198	0.094	0.312	2.17e-86	IER3IP1	SH	down regulation	CD8 GZMB
3.36e-90	-0.341479	0.12	0.344	7.38e-86	AOAH	SH	down regulation	CD8 GZMB
1.12e-89	-0.264481	0.577	0.823	2.45e-85	SUN2	SH	down regulation	CD8 GZMB
1.17e-89	-0.365953	0.159	0.403	2.58e-85	GIMAP1	SH	down regulation	CD8 GZMB
1.91e-89	-0.417456	0.331	0.602	4.2e-85	IRF1	SH	down regulation	CD8 GZMB
2.09e-89	-0.256486	0.733	0.924	4.6e-85	PNRC1	SH	down regulation	CD8 GZMB
5.3e-89	-0.293757	0.295	0.557	1.17e-84	TNFRSF1B	SH	down regulation	CD8 GZMB
1.1e-87	-0.289536	0.447	0.712	2.42e-83	RIPOR2	SH	down regulation	CD8 GZMB
1.3e-87	-0.301682	0.376	0.642	2.86e-83	ANKRD12	SH	down regulation	CD8 GZMB
1.22e-86	-0.352478	0.2	0.449	2.67e-82	GADD45B	SH	down regulation	CD8 GZMB
7.01e-86	-0.25402	0.315	0.566	1.54e-81	ANKRD44	SH	down regulation	CD8 GZMB
1.45e-85	-0.335006	0.315	0.579	3.19e-81	TUBA1A	SH	down regulation	CD8 GZMB
1.76e-85	-0.282179	0.245	0.492	3.87e-81	FGR	SH	down regulation	CD8 GZMB
2.26e-85	-0.311531	0.526	0.776	4.97e-81	ARL4C	SH	down regulation	CD8 GZMB
3.98e-85	-0.307484	0.179	0.416	8.76e-81	MATR3.1	SH	down regulation	CD8 GZMB
9.53e-85	-0.279132	0.385	0.646	2.09e-80	AKNA	SH	down regulation	CD8 GZMB
1.13e-84	-0.358487	0.134	0.361	2.49e-80	MAP3K8	SH	down regulation	CD8 GZMB
4.75e-84	-0.325171	0.155	0.388	1.04e-79	UBE2V1	SH	down regulation	CD8 GZMB
7.52e-83	-0.253099	0.297	0.544	1.65e-78	MTPN	SH	down regulation	CD8 GZMB
7.94e-83	-0.287503	0.52	0.769	1.75e-78	CD247	SH	down regulation	CD8 GZMB
3.33e-82	-0.36284	0.195	0.438	7.33e-78	CEMIP2	SH	down regulation	CD8 GZMB
6.32e-82	-0.27405	0.132	0.345	1.39e-77	STXBP2	SH	down regulation	CD8 GZMB
7.92e-82	-0.262185	0.206	0.438	1.74e-77	SRPRA	SH	down regulation	CD8 GZMB
3.8e-81	-0.281876	0.239	0.481	8.36e-77	RSF1	SH	down regulation	CD8 GZMB
1.55e-80	-0.285633	0.487	0.737	3.41e-76	CAST	SH	down regulation	CD8 GZMB
2.17e-80	-0.255157	0.43	0.683	4.76e-76	ITGAL	SH	down regulation	CD8 GZMB
1.1e-79	-0.320757	0.191	0.426	2.41e-75	GOLGA4	SH	down regulation	CD8 GZMB
2.98e-78	-0.256697	0.271	0.512	6.56e-74	RNF149	SH	down regulation	CD8 GZMB
3.25e-78	-0.276185	0.412	0.663	7.15e-74	EZR	SH	down regulation	CD8 GZMB
1.97e-76	-0.255052	0.252	0.485	4.33e-72	ATP2B4	SH	down regulation	CD8 GZMB
3.62e-75	-0.281794	0.126	0.33	7.96e-71	RCC1	SH	down regulation	CD8 GZMB
2.86e-74	-0.297299	0.253	0.491	6.28e-70	EML4	SH	down regulation	CD8 GZMB
1.12e-73	-0.284584	0.208	0.429	2.46e-69	PTMS	SH	down regulation	CD8 GZMB
1.16e-72	-0.302273	0.21	0.437	2.54e-68	GBP5	SH	down regulation	CD8 GZMB
2.21e-72	-0.261975	0.401	0.642	4.86e-68	2020-09-06	SH	down regulation	CD8 GZMB
4.78e-72	-0.258078	0.192	0.406	1.05e-67	PIK3R5	SH	down regulation	CD8 GZMB
9.19e-72	-0.257355	0.403	0.643	2.02e-67	SPN	SH	down regulation	CD8 GZMB
1.18e-71	-0.251605	0.351	0.589	2.6e-67	CLEC2D	SH	down regulation	CD8 GZMB
4.3e-71	-0.306307	0.132	0.336	9.46e-67	CDKN1B	SH	down regulation	CD8 GZMB
2.53e-70	-0.257281	0.211	0.431	5.56e-66	PSMA1	SH	down regulation	CD8 GZMB
5.51e-70	-0.261376	0.162	0.368	1.21e-65	BAZ2A	SH	down regulation	CD8 GZMB
8.76e-70	-0.320752	0.392	0.632	1.93e-65	CXCR4	SH	down regulation	CD8 GZMB
1.61e-69	-0.31797	0.111	0.306	3.53e-65	ATG2A	SH	down regulation	CD8 GZMB
2.81e-69	-0.251975	0.19	0.394	6.18e-65	CEP78	SH	down regulation	CD8 GZMB
9.16e-68	-0.342142	0.363	0.599	2.01e-63	TNFAIP3	SH	down regulation	CD8 GZMB
4.5e-66	-0.259388	0.192	0.401	9.9e-62	EHD1	SH	down regulation	CD8 GZMB
3.09e-64	-0.268053	0.232	0.447	6.79e-60	EIF1AX	SH	down regulation	CD8 GZMB
4.58e-64	-0.270814	0.224	0.437	1.01e-59	DDX3X	SH	down regulation	CD8 GZMB
5.45e-64	-0.269541	0.237	0.453	1.2e-59	PRPF8	SH	down regulation	CD8 GZMB
6.89e-61	-0.27059	0.27	0.484	1.51e-56	RNF125	SH	down regulation	CD8 GZMB
6.35e-47	-0.257747	0.362	0.556	1.4e-42	FCGR3A	SH	down regulation	CD8 GZMB
9.31919140063186e-313	-1.10282	0.228	0.651	0	EEF1G	SM	down regulation	CD8 GZMB
1.58785257699348e-311	-0.839401	0.811	0.947	3.49e-307	RPL17	SM	down regulation	CD8 GZMB
6.55e-232	-0.625228	1	1	1.44e-227	MALAT1	SM	down regulation	CD8 GZMB
1.33e-231	-0.406949	0.963	0.998	2.93e-227	HLA-E	SM	down regulation	CD8 GZMB
4.81e-209	-0.641504	0.808	0.944	1.06e-204	PTPRCAP	SM	down regulation	CD8 GZMB
5.16e-207	-0.772884	0.179	0.56	1.13e-202	RNASEK	SM	down regulation	CD8 GZMB
4.7e-162	-0.650933	0.265	0.615	1.03e-157	RPS10	SM	down regulation	CD8 GZMB
1.35e-129	-0.562771	0.307	0.612	2.96e-125	RPS17	SM	down regulation	CD8 GZMB
1.82e-126	-0.390431	0.981	0.998	4.01e-122	IFITM1	SM	down regulation	CD8 GZMB
9.87e-118	-0.511904	0.494	0.747	2.17e-113	PCBP2	SM	down regulation	CD8 GZMB
1.78e-115	-0.537365	0.42	0.689	3.91e-111	CCNI	SM	down regulation	CD8 GZMB
5.11e-112	-0.426215	0.855	0.965	1.12e-107	IFITM2	SM	down regulation	CD8 GZMB
3.83e-109	-0.613427	0.614	0.794	8.42e-105	CRIP1	SM	down regulation	CD8 GZMB
5.75e-109	-0.27553	0.994	0.998	1.26e-104	HLA-A	SM	down regulation	CD8 GZMB
1.54e-108	-0.688142	0.458	0.709	3.39e-104	DUSP1	SM	down regulation	CD8 GZMB
1e-107	-0.298445	0.998	1	2.21e-103	HLA-B	SM	down regulation	CD8 GZMB
2.41e-107	-0.387031	0.864	0.957	5.3e-103	UBC	SM	down regulation	CD8 GZMB
4.7e-107	-0.391099	0.733	0.908	1.03e-102	PNRC1	SM	down regulation	CD8 GZMB
1.72e-100	-0.473273	0.502	0.753	3.78e-96	ARPC1B	SM	down regulation	CD8 GZMB
1.19e-99	-0.283537	0.991	0.992	2.62e-95	RPL26	SM	down regulation	CD8 GZMB
2.37e-93	-0.453434	0.116	0.353	5.21e-89	CSNK2B	SM	down regulation	CD8 GZMB
3.63e-93	-0.28195	0.974	0.998	7.97e-89	EIF1	SM	down regulation	CD8 GZMB
6.85e-93	-0.362601	0.706	0.891	1.51e-88	GZMM	SM	down regulation	CD8 GZMB
1.13e-91	-0.666652	0.745	0.765	2.48e-87	GNLY	SM	down regulation	CD8 GZMB
7.07e-91	-0.461807	0.319	0.584	1.56e-86	SRSF10	SM	down regulation	CD8 GZMB
2.92e-87	-0.250822	0.991	0.998	6.42e-83	CCL5	SM	down regulation	CD8 GZMB
5.96e-87	-0.544668	0.322	0.575	1.31e-82	PPP1R15A	SM	down regulation	CD8 GZMB
1.41e-82	-0.82142	0.428	0.646	3.11e-78	JUN	SM	down regulation	CD8 GZMB
1.92e-80	-0.790821	0.341	0.539	4.22e-76	IFI6	SM	down regulation	CD8 GZMB
1.04e-78	-0.599436	0.75	0.879	2.29e-74	KLF6	SM	down regulation	CD8 GZMB
3.22e-71	-0.413326	0.415	0.64	7.08e-67	TCF25	SM	down regulation	CD8 GZMB
5.33e-71	-0.423281	0.933	0.978	1.17e-66	H3F3B	SM	down regulation	CD8 GZMB
7.16e-71	-0.387474	0.13	0.335	1.58e-66	NDUFA11	SM	down regulation	CD8 GZMB
3.26e-70	-0.420019	0.856	0.937	7.16e-66	TSC22D3	SM	down regulation	CD8 GZMB
3.56e-69	-0.399865	0.112	0.309	7.83e-65	RHOC	SM	down regulation	CD8 GZMB
2.37e-68	-0.392409	0.299	0.53	5.21e-64	IL2RG	SM	down regulation	CD8 GZMB
1.09e-64	-0.376608	0.304	0.533	2.4e-60	VAMP2	SM	down regulation	CD8 GZMB
6.26e-64	-0.377308	0.442	0.663	1.38e-59	EIF5A	SM	down regulation	CD8 GZMB
1.04e-63	-0.268939	0.405	0.635	2.28e-59	HLA-DRB5	SM	down regulation	CD8 GZMB
5.36e-62	-0.334625	0.243	0.462	1.18e-57	RAB5C	SM	down regulation	CD8 GZMB
3.23e-61	-0.384323	0.147	0.343	7.1e-57	B4GALT1	SM	down regulation	CD8 GZMB
4.96e-60	-0.305444	0.866	0.932	1.09e-55	RPL27A	SM	down regulation	CD8 GZMB
1.84e-59	-0.286896	0.578	0.784	4.05e-55	CALR	SM	down regulation	CD8 GZMB
2.69e-59	-0.317581	0.468	0.685	5.92e-55	FUS	SM	down regulation	CD8 GZMB
9.24e-59	-0.321597	0.205	0.409	2.03e-54	S1PR5	SM	down regulation	CD8 GZMB
1.02e-56	-0.396339	0.316	0.525	2.24e-52	ADAR	SM	down regulation	CD8 GZMB
2.56e-56	-0.387782	0.315	0.523	5.62e-52	TUBA1A	SM	down regulation	CD8 GZMB
4.87e-56	-0.392623	0.639	0.797	1.07e-51	RBM39	SM	down regulation	CD8 GZMB
8.15e-54	-0.390065	0.211	0.404	1.79e-49	REL	SM	down regulation	CD8 GZMB
2.35e-53	-0.332108	0.155	0.336	5.17e-49	UBE2V1	SM	down regulation	CD8 GZMB
7.72e-52	-0.269574	0.463	0.669	1.7e-47	HNRNPA0	SM	down regulation	CD8 GZMB
3.5e-50	-0.332199	0.179	0.362	7.7e-46	MATR3.1	SM	down regulation	CD8 GZMB
7.83e-50	-0.435339	0.509	0.692	1.72e-45	JUNB	SM	down regulation	CD8 GZMB
7.99e-50	-0.316487	0.14	0.312	1.76e-45	CDKN2D	SM	down regulation	CD8 GZMB
2.85e-49	-0.326095	0.437	0.627	6.27e-45	SRSF7	SM	down regulation	CD8 GZMB
9.57e-48	-0.288734	0.715	0.857	2.1e-43	FLNA	SM	down regulation	CD8 GZMB
3.33e-47	-0.391641	0.237	0.418	7.33e-43	XAF1	SM	down regulation	CD8 GZMB
5.5e-47	-0.308406	0.441	0.634	1.21e-42	KMT2E	SM	down regulation	CD8 GZMB
1.2e-46	-0.302684	0.617	0.781	2.63e-42	RNF213	SM	down regulation	CD8 GZMB
2.41e-45	-0.2617	0.549	0.73	5.3e-41	SF1	SM	down regulation	CD8 GZMB
3.06e-45	-0.364719	0.222	0.398	6.73e-41	SBDS	SM	down regulation	CD8 GZMB
5.12e-45	-0.365738	0.365	0.553	1.13e-40	HSPA5	SM	down regulation	CD8 GZMB
3.67e-44	-0.334842	0.265	0.443	8.08e-40	RHOH	SM	down regulation	CD8 GZMB
4.55e-43	-0.372254	0.281	0.447	1e-38	PIK3R1	SM	down regulation	CD8 GZMB
2.35e-42	-0.308706	0.468	0.64	5.18e-38	PRRC2C	SM	down regulation	CD8 GZMB
2.61e-42	-0.315884	0.168	0.329	5.75e-38	RANBP2	SM	down regulation	CD8 GZMB
2.72e-41	-0.278285	0.211	0.382	5.98e-37	ARL6IP1	SM	down regulation	CD8 GZMB
2.05e-40	-0.257581	0.325	0.506	4.51e-36	NDUFA13	SM	down regulation	CD8 GZMB
5.19e-40	-0.297559	0.294	0.47	1.14e-35	DNAJB1	SM	down regulation	CD8 GZMB
2.53e-39	-0.345876	0.18	0.331	5.57e-35	EIF2AK2	SM	down regulation	CD8 GZMB
1.39e-38	-0.27763	0.367	0.546	3.06e-34	STK17B	SM	down regulation	CD8 GZMB
2.31e-38	-0.49571	0.362	0.5	5.07e-34	ISG15	SM	down regulation	CD8 GZMB
3.21e-37	-0.26276	0.246	0.413	7.06e-33	FNBP4	SM	down regulation	CD8 GZMB
6.77e-36	-0.250494	0.647	0.796	1.49e-31	AHNAK	SM	down regulation	CD8 GZMB
4.05e-34	-0.278325	0.228	0.382	8.91e-30	TRA2A	SM	down regulation	CD8 GZMB
5.74e-34	-0.252289	0.167	0.312	1.26e-29	KDM2A	SM	down regulation	CD8 GZMB
1.01e-32	-0.286102	0.296	0.452	2.21e-28	CCNH	SM	down regulation	CD8 GZMB
1.17e-32	-0.288132	0.342	0.497	2.56e-28	ARID4B	SM	down regulation	CD8 GZMB
5.24e-32	-0.290716	0.344	0.503	1.15e-27	IER2	SM	down regulation	CD8 GZMB
3.45e-31	-0.283844	0.211	0.357	7.58e-27	JUND	SM	down regulation	CD8 GZMB
8.3e-30	-0.2703	0.208	0.351	1.83e-25	PTMS	SM	down regulation	CD8 GZMB
1.3e-29	-0.387499	0.342	0.479	2.87e-25	CMC1	SM	down regulation	CD8 GZMB
7.02e-29	-0.329896	0.262	0.394	1.54e-24	DDX21	SM	down regulation	CD8 GZMB
2.8e-27	-0.252033	0.404	0.549	6.15e-23	DDX24	SM	down regulation	CD8 GZMB
1.67e-26	-0.257172	0.181	0.307	3.67e-22	IRF7	SM	down regulation	CD8 GZMB
5.42e-26	-0.261504	0.289	0.427	1.19e-21	PRPF4B	SM	down regulation	CD8 GZMB
2.05e-22	-0.29472	0.362	0.48	4.51e-18	FCGR3A	SM	down regulation	CD8 GZMB
2.99e-22	-0.323895	0.363	0.491	6.58e-18	TNFAIP3	SM	down regulation	CD8 GZMB
1.55e-21	-0.291454	0.447	0.576	3.41e-17	ADGRE5	SM	down regulation	CD8 GZMB
9.24e-21	-0.261108	0.412	0.535	2.03e-16	EZR	SM	down regulation	CD8 GZMB
1.5e-17	-0.27094	0.698	0.763	3.31e-13	CD8B	SM	down regulation	CD8 GZMB
2.95e-17	-0.308794	0.375	0.492	6.49e-13	HIST1H1E	SM	down regulation	CD8 GZMB
0	1.06006	0.998	0.999	0	RPL41	MH	up regulation	CD8 GZMB
0	0.995565	0.635	0.165	0	HLA-DRB5	MH	up regulation	CD8 GZMB
0	0.7697	0.908	0.804	0	LY6E	MH	up regulation	CD8 GZMB
7.65e-249	1.14034	0.539	0.267	1.68e-244	IFI6	MH	up regulation	CD8 GZMB
5.98e-214	0.859431	0.371	0.119	1.31e-209	IFITM3	MH	up regulation	CD8 GZMB
5.04e-185	0.743891	0.709	0.588	1.11e-180	DUSP1	MH	up regulation	CD8 GZMB
5.47e-164	0.643426	0.575	0.394	1.2e-159	PPP1R15A	MH	up regulation	CD8 GZMB
1.52e-162	0.407073	0.998	0.998	3.34e-158	IFITM1	MH	up regulation	CD8 GZMB
3.56e-161	0.33472	0.998	0.999	7.84e-157	EIF1	MH	up regulation	CD8 GZMB
5.72e-161	0.512535	0.765	0.877	1.26e-156	GNLY	MH	up regulation	CD8 GZMB
1.55e-146	0.440968	0.958	0.963	3.4e-142	RPS26	MH	up regulation	CD8 GZMB
4.37e-146	0.675468	0.5	0.413	9.62e-142	ISG15	MH	up regulation	CD8 GZMB
1.17e-144	0.723618	0.451	0.167	2.57e-140	RPS4Y1	MH	up regulation	CD8 GZMB
2.07e-144	0.662721	0.879	0.852	4.54e-140	KLF6	MH	up regulation	CD8 GZMB
1.07e-138	0.697938	0.509	0.345	2.36e-134	NFKBIA	MH	up regulation	CD8 GZMB
2.05e-136	0.515535	0.621	0.502	4.52e-132	ISG20	MH	up regulation	CD8 GZMB
3.83e-131	0.282379	0.987	0.984	8.42e-127	CD3E	MH	up regulation	CD8 GZMB
1.41e-130	0.652902	0.58	0.448	3.1e-126	MT2A	MH	up regulation	CD8 GZMB
2.78e-123	0.309497	0.999	1	6.12e-119	HLA-C	MH	up regulation	CD8 GZMB
2.13e-107	0.250048	0.763	0.882	4.68e-103	CD8B	MH	up regulation	CD8 GZMB
1e-103	0.502611	0.418	0.264	2.2e-99	XAF1	MH	up regulation	CD8 GZMB
1.76e-95	0.395395	0.602	0.502	3.86e-91	CD69	MH	up regulation	CD8 GZMB
6.5e-94	0.450439	0.937	0.93	1.43e-89	TSC22D3	MH	up regulation	CD8 GZMB
3.81e-92	0.433824	0.307	0.151	8.37e-88	IRF7	MH	up regulation	CD8 GZMB
1.01e-91	0.351764	0.708	0.634	2.22e-87	ARPC5L	MH	up regulation	CD8 GZMB
1.75e-90	0.315946	0.814	0.762	3.85e-86	HLA-DPA1	MH	up regulation	CD8 GZMB
2.14e-89	0.670307	0.646	0.608	4.71e-85	JUN	MH	up regulation	CD8 GZMB
6.04e-83	0.352424	0.531	0.481	1.33e-78	TRA2B	MH	up regulation	CD8 GZMB
9.01e-82	0.34042	0.779	0.78	1.98e-77	TRBC2	MH	up regulation	CD8 GZMB
2.48e-80	0.308272	0.627	0.542	5.46e-76	NDUFA3	MH	up regulation	CD8 GZMB
9.92e-76	0.371575	0.978	0.989	2.18e-71	H3F3B	MH	up regulation	CD8 GZMB
2.5e-72	0.352608	0.925	0.862	5.5e-68	CD74	MH	up regulation	CD8 GZMB
9.34e-72	0.294252	0.515	0.441	2.05e-67	CYCS	MH	up regulation	CD8 GZMB
1.68e-67	0.306943	0.602	0.504	3.69e-63	ARF6	MH	up regulation	CD8 GZMB
2.67e-67	0.352137	0.331	0.242	5.87e-63	EIF2AK2	MH	up regulation	CD8 GZMB
3.01e-66	0.254103	0.728	0.684	6.61e-62	PSME2	MH	up regulation	CD8 GZMB
9.37e-65	0.265523	0.612	0.561	2.06e-60	SHISA5	MH	up regulation	CD8 GZMB
4.02e-64	0.289214	0.398	0.352	8.84e-60	SBDS	MH	up regulation	CD8 GZMB
1.23e-63	0.454708	0.338	0.236	2.71e-59	H1FX	MH	up regulation	CD8 GZMB
1.32e-62	0.285482	0.394	0.376	2.91e-58	DDX21	MH	up regulation	CD8 GZMB
1.96e-61	0.534881	0.492	0.399	4.32e-57	HIST1H1E	MH	up regulation	CD8 GZMB
7.79e-61	0.27283	0.443	0.383	1.71e-56	RHOH	MH	up regulation	CD8 GZMB
6.6e-60	0.250733	0.525	0.507	1.45e-55	ADAR	MH	up regulation	CD8 GZMB
8.82e-55	0.351957	0.357	0.276	1.94e-50	JUND	MH	up regulation	CD8 GZMB
6.58e-54	0.272715	0.327	0.251	1.45e-49	CNOT1	MH	up regulation	CD8 GZMB
1.52e-50	0.250313	0.797	0.817	3.34e-46	RBM39	MH	up regulation	CD8 GZMB
4.23e-50	0.260925	0.553	0.539	9.31e-46	HSPA5	MH	up regulation	CD8 GZMB
6.04e-46	0.270367	0.336	0.255	1.33e-41	LAG3	MH	up regulation	CD8 GZMB
0	2.51234	0.662	0.448	0	MT2A	SH	up regulation	CD8 GZMB
0	2.30914	0.741	0.013	0	MTRNR2L12	SH	up regulation	CD8 GZMB
0	1.69612	1	0.999	0	RPL41	SH	up regulation	CD8 GZMB
0	1.30237	0.965	0.963	0	RPS26	SH	up regulation	CD8 GZMB
0	1.25716	0.585	0.119	0	IFITM3	SH	up regulation	CD8 GZMB
0	1.11066	0.691	0.167	0	RPS4Y1	SH	up regulation	CD8 GZMB
0	0.387693	0.999	1	0	TMSB10	SH	up regulation	CD8 GZMB
0	0.36417	1	1	0	RPL28	SH	up regulation	CD8 GZMB
1.78e-302	1.84836	0.509	0.254	3.92e-298	MT1X	SH	up regulation	CD8 GZMB
3.83e-295	0.347048	0.999	1	8.42e-291	RPL39	SH	up regulation	CD8 GZMB
2.2e-243	1.05971	0.503	0.167	4.84e-239	TAOK1	SH	up regulation	CD8 GZMB
8.96e-236	0.658772	0.637	0.502	1.97e-231	ISG20	SH	up regulation	CD8 GZMB
3.29e-235	0.992421	0.357	0.044	7.23e-231	S100A8	SH	up regulation	CD8 GZMB
1.82e-232	1.72691	0.372	0.101	4e-228	MT1E	SH	up regulation	CD8 GZMB
6.8e-228	0.544899	0.82	0.804	1.5e-223	LY6E	SH	up regulation	CD8 GZMB
2.91e-223	0.395655	0.975	0.989	6.39e-219	ATP5F1E	SH	up regulation	CD8 GZMB
8.16e-221	0.468188	0.797	0.812	1.79e-216	SUB1	SH	up regulation	CD8 GZMB
2.21e-213	0.317892	1	1	4.86e-209	RPLP1	SH	up regulation	CD8 GZMB
6.68e-180	0.862338	0.345	0.069	1.47e-175	S100A9	SH	up regulation	CD8 GZMB
7.02e-169	0.31139	0.792	0.846	1.54e-164	COX6C	SH	up regulation	CD8 GZMB
1.69e-166	0.328532	0.884	0.935	3.72e-162	ATP5MG	SH	up regulation	CD8 GZMB
9.5e-165	0.302759	0.698	0.759	2.09e-160	COX7A2	SH	up regulation	CD8 GZMB
7.16e-158	0.417281	0.629	0.598	1.57e-153	SEC61G	SH	up regulation	CD8 GZMB
9.78e-156	0.261506	0.626	0.704	2.15e-151	ATP5MC3	SH	up regulation	CD8 GZMB
8.52e-154	0.307866	0.712	0.768	1.87e-149	COX8A	SH	up regulation	CD8 GZMB
4.12e-152	0.267413	0.765	0.838	9.07e-148	COX6B1	SH	up regulation	CD8 GZMB
7.86e-152	0.285057	0.803	0.881	1.73e-147	HINT1	SH	up regulation	CD8 GZMB
1.85e-148	0.283954	0.616	0.664	4.08e-144	ATP5MF	SH	up regulation	CD8 GZMB
2.11e-147	0.27405	0.999	0.999	4.64e-143	RPS24	SH	up regulation	CD8 GZMB
2.11e-144	0.263688	0.72	0.786	4.64e-140	NDUFA4	SH	up regulation	CD8 GZMB
1.12e-143	0.402594	0.621	0.576	2.45e-139	ATP5MPL	SH	up regulation	CD8 GZMB
9.17e-142	0.42035	0.67	0.629	2.02e-137	ATP5ME	SH	up regulation	CD8 GZMB
9.57e-141	0.335494	0.997	1	2.1e-136	PFN1	SH	up regulation	CD8 GZMB
1.1e-139	0.726626	0.405	0.165	2.43e-135	HLA-DRB5	SH	up regulation	CD8 GZMB
3.04e-137	0.270778	0.789	0.854	6.67e-133	UBL5	SH	up regulation	CD8 GZMB
3.44e-132	0.329096	0.69	0.703	7.57e-128	ATP5MD	SH	up regulation	CD8 GZMB
1.65e-127	0.366085	0.561	0.536	3.63e-123	COX7B	SH	up regulation	CD8 GZMB
9.96e-127	0.315031	0.648	0.684	2.19e-122	PSME2	SH	up regulation	CD8 GZMB
8.05e-125	0.354627	0.708	0.775	1.77e-120	HMGN2	SH	up regulation	CD8 GZMB
2.65e-124	0.628871	0.48	0.345	5.83e-120	NFKBIA	SH	up regulation	CD8 GZMB
6.38e-123	0.413347	0.584	0.542	1.4e-118	NDUFA3	SH	up regulation	CD8 GZMB
5.93e-122	0.432068	0.425	0.476	1.3e-117	COTL1	SH	up regulation	CD8 GZMB
1.81e-121	0.265373	0.645	0.706	3.98e-117	UQCR10	SH	up regulation	CD8 GZMB
1.35e-112	0.296943	0.526	0.525	2.97e-108	POMP	SH	up regulation	CD8 GZMB
1.48e-110	0.376574	0.478	0.415	3.25e-106	MZT2B	SH	up regulation	CD8 GZMB
6.19e-110	0.26881	0.648	0.688	1.36e-105	TMEM258	SH	up regulation	CD8 GZMB
1.78e-109	0.29688	0.745	0.787	3.91e-105	LIMD2	SH	up regulation	CD8 GZMB
9.16e-106	0.305862	0.555	0.544	2.01e-101	ATP5PF	SH	up regulation	CD8 GZMB
4.27e-103	0.442021	0.828	0.862	9.38e-99	CD74	SH	up regulation	CD8 GZMB
2.44e-101	0.367258	0.547	0.532	5.37e-97	BAX	SH	up regulation	CD8 GZMB
2.56e-99	0.274513	0.488	0.501	5.62e-95	ROMO1	SH	up regulation	CD8 GZMB
3.74e-99	0.257561	0.486	0.501	8.21e-95	NDUFA12	SH	up regulation	CD8 GZMB
7.69e-95	0.383221	0.569	0.504	1.69e-90	ARF6	SH	up regulation	CD8 GZMB
2.74e-94	0.276717	0.649	0.666	6.02e-90	ANAPC16	SH	up regulation	CD8 GZMB
4.25e-94	0.385282	0.956	0.993	9.34e-90	GAPDH	SH	up regulation	CD8 GZMB
1.65e-93	0.327305	0.504	0.512	3.62e-89	RPS27L	SH	up regulation	CD8 GZMB
3.23e-93	0.285692	0.873	0.93	7.11e-89	VIM	SH	up regulation	CD8 GZMB
2.25e-88	0.449257	0.553	0.559	4.94e-84	ZFP36	SH	up regulation	CD8 GZMB
9.47e-86	0.320515	0.528	0.492	2.08e-81	CSTB	SH	up regulation	CD8 GZMB
1.98e-84	0.271078	0.578	0.584	4.36e-80	TBCA	SH	up regulation	CD8 GZMB
4.48e-83	0.310635	0.422	0.386	9.86e-79	MZT2A	SH	up regulation	CD8 GZMB
5.32e-81	0.459495	0.398	0.368	1.17e-76	CLIC3	SH	up regulation	CD8 GZMB
2.43e-79	0.262646	0.491	0.492	5.35e-75	ATP5PD	SH	up regulation	CD8 GZMB
7.3e-78	0.363429	0.456	0.372	1.61e-73	NDUFB1	SH	up regulation	CD8 GZMB
1.73e-73	0.313839	0.445	0.393	3.81e-69	IFI27L2	SH	up regulation	CD8 GZMB
7.82e-72	0.28182	0.477	0.502	1.72e-67	CD69	SH	up regulation	CD8 GZMB
1.82e-70	0.270314	0.528	0.527	4e-66	PET100	SH	up regulation	CD8 GZMB
6.8e-69	0.336269	0.388	0.33	1.49e-64	C4orf48	SH	up regulation	CD8 GZMB
2.9e-68	0.318848	0.429	0.368	6.37e-64	NOP10	SH	up regulation	CD8 GZMB
2.19e-67	0.250116	0.966	0.992	4.82e-63	MYL12A	SH	up regulation	CD8 GZMB
1.01e-66	0.297699	1	1	2.23e-62	MT-CO2	SH	up regulation	CD8 GZMB
2.28e-61	0.265282	0.988	0.999	5.02e-57	MT-ND3	SH	up regulation	CD8 GZMB
2.34e-61	0.313379	0.451	0.411	5.15e-57	LINC00861	SH	up regulation	CD8 GZMB
5.76e-58	0.259	0.367	0.332	1.27e-53	OCIAD2	SH	up regulation	CD8 GZMB
2.22e-57	0.349519	0.341	0.267	4.87e-53	IFI6	SH	up regulation	CD8 GZMB
2.28e-57	0.269372	1	1	5.02e-53	ACTB	SH	up regulation	CD8 GZMB
6.92e-48	0.264338	0.307	0.252	1.52e-43	LSM5	SH	up regulation	CD8 GZMB
3.93e-46	0.289748	0.341	0.283	8.65e-42	PHPT1	SH	up regulation	CD8 GZMB
3.74e-42	0.280307	0.507	0.513	8.22e-38	SPON2	SH	up regulation	CD8 GZMB
0	0.861407	0.965	0.958	0	RPS26	SM	up regulation	CD8 GZMB
0	0.716852	0.988	0.94	0	MT-ND3	SM	up regulation	CD8 GZMB
0	0.676217	1	0.999	0	MT-CO2	SM	up regulation	CD8 GZMB
0	0.636064	1	0.998	0	RPL41	SM	up regulation	CD8 GZMB
9.79e-292	0.758104	0.976	0.967	2.15e-287	MT-CYB	SM	up regulation	CD8 GZMB
1.85e-258	1.79524	0.509	0.241	4.06e-254	MT1X	SM	up regulation	CD8 GZMB
3.58e-245	0.90194	0.741	0.293	7.87e-241	MTRNR2L12	SM	up regulation	CD8 GZMB
1.3e-192	1.85943	0.662	0.58	2.87e-188	MT2A	SM	up regulation	CD8 GZMB
1.61e-190	0.607386	0.99	0.992	3.54e-186	MT-CO3	SM	up regulation	CD8 GZMB
1.56e-187	1.57545	0.372	0.152	3.43e-183	MT1E	SM	up regulation	CD8 GZMB
1.78e-177	0.291058	1	1	3.91e-173	RPLP1	SM	up regulation	CD8 GZMB
4.59e-176	0.56035	0.878	0.799	1.01e-171	MT-ND4	SM	up regulation	CD8 GZMB
7.08e-170	0.487617	0.959	0.933	1.56e-165	MT-ATP8	SM	up regulation	CD8 GZMB
1.89e-167	0.272168	0.999	0.999	4.17e-163	RPL39	SM	up regulation	CD8 GZMB
2.13e-158	0.426928	0.992	0.972	4.68e-154	MT-ND4L	SM	up regulation	CD8 GZMB
5.1e-122	0.457669	0.914	0.868	1.12e-117	MT-ND2	SM	up regulation	CD8 GZMB
2.98e-113	0.759115	0.357	0.119	6.55e-109	S100A8	SM	up regulation	CD8 GZMB
4.5e-100	0.293606	0.884	0.894	9.9e-96	ATP5MG	SM	up regulation	CD8 GZMB
1.6e-89	0.31898	0.98	0.986	3.53e-85	RPLP0	SM	up regulation	CD8 GZMB
4.6e-89	0.358264	0.943	0.908	1.01e-84	MT-ND5	SM	up regulation	CD8 GZMB
2.93e-85	0.257278	0.803	0.831	6.43e-81	HINT1	SM	up regulation	CD8 GZMB
1.1e-75	0.339256	0.968	0.963	2.41e-71	MT-ATP6	SM	up regulation	CD8 GZMB
1.91e-75	0.601048	0.503	0.279	4.21e-71	TAOK1	SM	up regulation	CD8 GZMB
5.33e-73	0.599025	0.345	0.157	1.17e-68	S100A9	SM	up regulation	CD8 GZMB
1.59e-70	0.387042	0.691	0.451	3.49e-66	RPS4Y1	SM	up regulation	CD8 GZMB
1.93e-69	0.380836	0.956	0.976	4.25e-65	GAPDH	SM	up regulation	CD8 GZMB
2.05e-65	0.250105	0.797	0.809	4.5e-61	SUB1	SM	up regulation	CD8 GZMB
9.5e-62	0.261506	0.514	0.52	2.09e-57	SLC25A5	SM	up regulation	CD8 GZMB
8.95e-58	0.397733	0.585	0.371	1.97e-53	IFITM3	SM	up regulation	CD8 GZMB
1.22e-51	0.264445	0.629	0.599	2.68e-47	SEC61G	SM	up regulation	CD8 GZMB
2.84e-49	0.262082	0.621	0.578	6.25e-45	ATP5MPL	SM	up regulation	CD8 GZMB
2.34e-47	0.44219	0.425	0.367	5.14e-43	COTL1	SM	up regulation	CD8 GZMB
1.32e-45	0.26752	0.993	0.993	2.89e-41	MT-CO1	SM	up regulation	CD8 GZMB
2.35e-42	0.398899	0.398	0.347	5.16e-38	CLIC3	SM	up regulation	CD8 GZMB
2.44e-39	0.29953	0.453	0.36	5.38e-35	ABRACL	SM	up regulation	CD8 GZMB
1.3e-36	0.301977	0.431	0.339	2.85e-32	PRDX1	SM	up regulation	CD8 GZMB
7.26e-33	0.297648	0.456	0.351	1.6e-28	NDUFB1	SM	up regulation	CD8 GZMB
7.88e-33	0.261869	0.734	0.681	1.73e-28	CD2	SM	up regulation	CD8 GZMB
1.73e-31	0.322136	0.553	0.533	3.81e-27	ZFP36	SM	up regulation	CD8 GZMB
2.24e-29	0.28249	0.429	0.331	4.92e-25	NOP10	SM	up regulation	CD8 GZMB
3.67e-29	0.334778	0.354	0.254	8.06e-25	AC004687.1	SM	up regulation	CD8 GZMB
5.06e-29	0.266599	0.569	0.526	1.11e-24	MT-ND6	SM	up regulation	CD8 GZMB
1.94e-209	-0.701445	0.978	1	4.26e-205	MT-ATP6	MH	down regulation	CD8 GZMK
4.27e-155	-0.623958	0.983	1	9.38e-151	MT-CYB	MH	down regulation	CD8 GZMK
6.16e-152	-0.480971	0.998	1	1.36e-147	MT-CO1	MH	down regulation	CD8 GZMK
4.77e-130	-0.630433	0.602	0.959	1.05e-125	EEF1G	MH	down regulation	CD8 GZMK
1.33e-97	-0.4036	0.949	0.996	2.93e-93	RPL17	MH	down regulation	CD8 GZMK
3.1e-85	-0.354879	0.999	1	6.81e-81	MT-CO3	MH	down regulation	CD8 GZMK
2.57e-79	-0.509763	0.864	0.977	5.65e-75	MT-ND4	MH	down regulation	CD8 GZMK
2.81e-76	-0.274329	0.991	1	6.18e-72	RPL26	MH	down regulation	CD8 GZMK
8.97e-71	-0.387978	0.977	0.999	1.97e-66	MT-ND1	MH	down regulation	CD8 GZMK
3.73e-69	-0.58009	0.77	0.948	8.2e-65	DUSP2	MH	down regulation	CD8 GZMK
6.13e-55	-0.310285	0.672	0.925	1.35e-50	CCNI	MH	down regulation	CD8 GZMK
1.91e-46	-0.576006	0.274	0.558	4.2e-42	ID2	MH	down regulation	CD8 GZMK
3.41e-46	-0.428922	0.947	0.991	7.49e-42	ZFP36L2	MH	down regulation	CD8 GZMK
1.05e-45	-0.425523	0.477	0.758	2.3e-41	KLRG1	MH	down regulation	CD8 GZMK
3.38e-45	-0.398461	0.519	0.79	7.42e-41	IER2	MH	down regulation	CD8 GZMK
6.79e-42	-0.316886	0.686	0.901	1.49e-37	PCBP2	MH	down regulation	CD8 GZMK
6.09e-40	-0.288749	0.551	0.807	1.34e-35	RPS10	MH	down regulation	CD8 GZMK
1.6e-36	-0.353277	0.914	0.971	3.51e-32	MT-ND2	MH	down regulation	CD8 GZMK
4.23e-35	-0.289161	0.686	0.887	9.3e-31	ARPC1B	MH	down regulation	CD8 GZMK
4.37e-33	-0.356606	0.366	0.613	9.61e-29	P2RY8	MH	down regulation	CD8 GZMK
3.46e-32	-0.398494	0.641	0.832	7.61e-28	CRIP1	MH	down regulation	CD8 GZMK
3.1e-31	-0.272416	0.551	0.779	6.82e-27	RPS17	MH	down regulation	CD8 GZMK
1.8e-30	-0.25466	0.487	0.72	3.97e-26	RNASEK	MH	down regulation	CD8 GZMK
3.29e-30	-0.368181	0.519	0.733	7.23e-26	PIK3R1	MH	down regulation	CD8 GZMK
2.7e-28	-0.492857	0.482	0.687	5.93e-24	CCL4	MH	down regulation	CD8 GZMK
1.02e-27	-0.368749	0.265	0.484	2.24e-23	SLC2A3	MH	down regulation	CD8 GZMK
1.08e-27	-0.3922	0.432	0.647	2.38e-23	TAGAP	MH	down regulation	CD8 GZMK
1.09e-26	-0.311918	0.838	0.95	2.4e-22	JUNB	MH	down regulation	CD8 GZMK
4.54e-26	-0.348032	0.575	0.764	9.97e-22	ARL4C	MH	down regulation	CD8 GZMK
1.39e-24	-0.327691	0.178	0.365	3.06e-20	NBPF26	MH	down regulation	CD8 GZMK
1.87e-24	-0.379596	0.256	0.455	4.11e-20	GADD45B	MH	down regulation	CD8 GZMK
7.89e-23	-0.329835	0.467	0.667	1.73e-18	HIST1H4C	MH	down regulation	CD8 GZMK
1.13e-21	-0.261298	0.34	0.538	2.48e-17	ARL6IP1	MH	down regulation	CD8 GZMK
1.21e-19	-0.290073	0.363	0.553	2.66e-15	IRF1	MH	down regulation	CD8 GZMK
2.97e-19	-0.326072	0.441	0.622	6.53e-15	GIMAP4	MH	down regulation	CD8 GZMK
1.37e-16	-0.270221	0.412	0.586	3.02e-12	PRF1	MH	down regulation	CD8 GZMK
6.35e-15	-0.269498	0.298	0.454	1.4e-10	CEMIP2	MH	down regulation	CD8 GZMK
2.69e-14	-0.318627	0.256	0.405	5.91e-10	NR4A2	MH	down regulation	CD8 GZMK
6.51e-14	-0.262088	0.24	0.387	1.43e-09	MAP3K8	MH	down regulation	CD8 GZMK
0	-1.19346	0.839	0.996	0	RPL17	SH	down regulation	CD8 GZMK
0	-1.65596	0.267	0.959	0	EEF1G	SH	down regulation	CD8 GZMK
4.31e-176	-0.528084	0.991	1	9.47e-172	RPL26	SH	down regulation	CD8 GZMK
2.75e-147	-0.976279	0.146	0.72	6.04e-143	RNASEK	SH	down regulation	CD8 GZMK
3.5e-142	-0.859009	0.445	0.925	7.7e-138	CCNI	SH	down regulation	CD8 GZMK
1.21e-132	-0.707674	0.999	1	2.67e-128	MALAT1	SH	down regulation	CD8 GZMK
1.23e-117	-0.850503	0.307	0.807	2.7e-113	RPS10	SH	down regulation	CD8 GZMK
1.11e-109	-0.61398	0.814	0.99	2.44e-105	PTPRCAP	SH	down regulation	CD8 GZMK
2.12e-105	-0.467839	0.968	0.996	4.66e-101	RPL13A	SH	down regulation	CD8 GZMK
9.08e-104	-0.784784	0.305	0.779	2e-99	RPS17	SH	down regulation	CD8 GZMK
2.54e-103	-0.491834	0.979	1	5.59e-99	MT-ATP6	SH	down regulation	CD8 GZMK
4.44e-94	-0.741995	0.863	0.991	9.75e-90	ZFP36L2	SH	down regulation	CD8 GZMK
6.69e-91	-0.667689	0.548	0.901	1.47e-86	PCBP2	SH	down regulation	CD8 GZMK
1.26e-88	-0.867221	0.695	0.95	2.77e-84	JUNB	SH	down regulation	CD8 GZMK
7.35e-85	-0.511429	0.86	0.982	1.62e-80	RPL27A	SH	down regulation	CD8 GZMK
2.74e-84	-0.72524	0.026	0.365	6.03e-80	NBPF26	SH	down regulation	CD8 GZMK
8.23e-79	-0.620048	0.543	0.887	1.81e-74	ARPC1B	SH	down regulation	CD8 GZMK
5.09e-78	-0.346412	0.994	0.999	1.12e-73	RPL3	SH	down regulation	CD8 GZMK
6.79e-78	-0.796263	0.331	0.733	1.49e-73	PIK3R1	SH	down regulation	CD8 GZMK
7.05e-78	-0.773133	0.709	0.948	1.55e-73	DUSP2	SH	down regulation	CD8 GZMK
3.3e-77	-0.633097	0.093	0.478	7.26e-73	CSNK2B	SH	down regulation	CD8 GZMK
3.18e-69	-0.258784	1	1	7e-65	RPL13	SH	down regulation	CD8 GZMK
4.02e-65	-0.674544	0.431	0.79	8.83e-61	IER2	SH	down regulation	CD8 GZMK
1.13e-59	-0.260468	0.994	0.999	2.48e-55	RPS3A	SH	down regulation	CD8 GZMK
3.16e-59	-0.71806	0.536	0.832	6.94e-55	CRIP1	SH	down regulation	CD8 GZMK
1.12e-55	-0.45802	0.735	0.943	2.47e-51	RPS20	SH	down regulation	CD8 GZMK
1.13e-55	-0.331405	0.954	0.996	2.49e-51	HLA-E	SH	down regulation	CD8 GZMK
8.75e-55	-0.54546	0.189	0.538	1.92e-50	ARL6IP1	SH	down regulation	CD8 GZMK
2.33e-54	-0.630555	0.291	0.647	5.12e-50	TAGAP	SH	down regulation	CD8 GZMK
3.1e-54	-0.572721	0.491	0.809	6.81e-50	DNAJB1	SH	down regulation	CD8 GZMK
8.27e-54	-0.694348	0.209	0.558	1.82e-49	ID2	SH	down regulation	CD8 GZMK
6.49e-52	-0.37427	0.971	0.999	1.43e-47	MT-ND1	SH	down regulation	CD8 GZMK
5.21e-49	-0.257199	0.998	1	1.15e-44	RPS18	SH	down regulation	CD8 GZMK
7.7e-49	-0.433093	0.246	0.583	1.69e-44	IL2RG	SH	down regulation	CD8 GZMK
3.27e-42	-0.407177	0.119	0.392	7.2e-38	NDUFA11	SH	down regulation	CD8 GZMK
1.08e-40	-0.340888	0.121	0.373	2.38e-36	RBM4	SH	down regulation	CD8 GZMK
4.85e-40	-0.572123	0.194	0.484	1.07e-35	SLC2A3	SH	down regulation	CD8 GZMK
1.25e-39	-0.375434	0.075	0.307	2.74e-35	TMBIM4	SH	down regulation	CD8 GZMK
5.42e-39	-0.403881	0.106	0.361	1.19e-34	NAA10	SH	down regulation	CD8 GZMK
6.37e-39	-0.340456	0.937	0.991	1.4e-34	BTG1	SH	down regulation	CD8 GZMK
1.44e-38	-0.378486	0.322	0.627	3.16e-34	SRSF10	SH	down regulation	CD8 GZMK
1.55e-38	-0.44444	0.499	0.782	3.41e-34	SRSF7	SH	down regulation	CD8 GZMK
4.84e-38	-0.346235	0.314	0.612	1.06e-33	VAMP2	SH	down regulation	CD8 GZMK
9.31e-37	-0.293177	0.865	0.981	2.05e-32	SARAF	SH	down regulation	CD8 GZMK
1.34e-36	-0.502959	0.378	0.667	2.95e-32	HIST1H4C	SH	down regulation	CD8 GZMK
7.91e-36	-0.38375	0.23	0.513	1.74e-31	SNRPN	SH	down regulation	CD8 GZMK
1.79e-35	-0.389945	0.389	0.68	3.93e-31	MBP	SH	down regulation	CD8 GZMK
6.79e-35	-0.412821	0.323	0.613	1.49e-30	P2RY8	SH	down regulation	CD8 GZMK
9.79e-35	-0.449565	0.61	0.842	2.15e-30	AHNAK	SH	down regulation	CD8 GZMK
4.92e-34	-0.529306	0.587	0.809	1.08e-29	CXCR4	SH	down regulation	CD8 GZMK
7.53e-34	-0.559444	0.151	0.405	1.66e-29	NR4A2	SH	down regulation	CD8 GZMK
1.49e-33	-0.400415	0.099	0.326	3.27e-29	FCRL6	SH	down regulation	CD8 GZMK
1.76e-33	-0.322752	0.361	0.641	3.87e-29	TC2N	SH	down regulation	CD8 GZMK
2.56e-33	-0.389333	0.237	0.507	5.63e-29	TCF7	SH	down regulation	CD8 GZMK
1.72e-32	-0.268012	0.201	0.438	3.78e-28	IMP3	SH	down regulation	CD8 GZMK
3.31e-32	-0.515055	0.198	0.455	7.29e-28	GADD45B	SH	down regulation	CD8 GZMK
5.11e-32	-0.342587	0.202	0.46	1.12e-27	RAB5C	SH	down regulation	CD8 GZMK
8.04e-32	-0.255608	0.165	0.383	1.77e-27	BCL11B	SH	down regulation	CD8 GZMK
1.1e-30	-0.311576	0.39	0.659	2.41e-26	SPOCK2	SH	down regulation	CD8 GZMK
3.37e-30	-0.363834	0.205	0.459	7.42e-26	MATR3.1	SH	down regulation	CD8 GZMK
4.17e-30	-0.3072	0.375	0.641	9.18e-26	TCF25	SH	down regulation	CD8 GZMK
2.21e-29	-0.282955	0.592	0.83	4.86e-25	JAK1	SH	down regulation	CD8 GZMK
8.18e-29	-0.331301	0.223	0.468	1.8e-24	GIMAP1	SH	down regulation	CD8 GZMK
2.81e-28	-0.46667	0.155	0.387	6.17e-24	MAP3K8	SH	down regulation	CD8 GZMK
3.94e-28	-0.348138	0.483	0.735	8.65e-24	PRRC2C	SH	down regulation	CD8 GZMK
6.24e-28	-0.271529	0.464	0.717	1.37e-23	2020-09-06	SH	down regulation	CD8 GZMK
6.81e-28	-0.275377	0.445	0.699	1.5e-23	KMT2E	SH	down regulation	CD8 GZMK
1.33e-27	-0.31829	0.275	0.525	2.93e-23	CDC25B	SH	down regulation	CD8 GZMK
1.38e-27	-0.322917	0.329	0.584	3.04e-23	EML4	SH	down regulation	CD8 GZMK
1.51e-27	-0.300179	0.126	0.333	3.33e-23	RCC1	SH	down regulation	CD8 GZMK
1.32e-26	-0.332342	0.14	0.356	2.91e-22	UBE2V1	SH	down regulation	CD8 GZMK
1.45e-26	-0.262499	0.757	0.928	3.18e-22	GZMM	SH	down regulation	CD8 GZMK
1.8e-26	-0.279305	0.156	0.362	3.96e-22	SERINC1	SH	down regulation	CD8 GZMK
8.18e-26	-0.256375	0.319	0.555	1.8e-21	IDS	SH	down regulation	CD8 GZMK
9.92e-26	-0.281315	0.742	0.913	2.18e-21	SRSF5	SH	down regulation	CD8 GZMK
1.03e-25	-0.252521	0.322	0.556	2.27e-21	MATK	SH	down regulation	CD8 GZMK
1.07e-25	-0.325186	0.504	0.741	2.34e-21	STK4	SH	down regulation	CD8 GZMK
8.44e-25	-0.269483	0.119	0.307	1.86e-20	ARPC4	SH	down regulation	CD8 GZMK
9.25e-25	-0.341402	0.114	0.309	2.04e-20	AOAH	SH	down regulation	CD8 GZMK
1.57e-24	-0.269269	0.239	0.46	3.45e-20	TMEM109	SH	down regulation	CD8 GZMK
2.35e-24	-0.294038	0.348	0.587	5.17e-20	APMAP	SH	down regulation	CD8 GZMK
3.19e-24	-0.295412	0.398	0.638	7.02e-20	ANKRD12	SH	down regulation	CD8 GZMK
3.62e-24	-0.306491	0.176	0.387	7.95e-20	GOLGA4	SH	down regulation	CD8 GZMK
5.25e-24	-0.289408	0.197	0.409	1.15e-19	CDKN1B	SH	down regulation	CD8 GZMK
7.82e-24	-0.26291	0.204	0.412	1.72e-19	SYTL3	SH	down regulation	CD8 GZMK
1.3e-23	-0.317337	0.412	0.65	2.85e-19	TERF2IP	SH	down regulation	CD8 GZMK
1.41e-23	-0.321644	0.294	0.526	3.1e-19	KLF3	SH	down regulation	CD8 GZMK
2.17e-23	-0.361629	0.548	0.764	4.78e-19	ARL4C	SH	down regulation	CD8 GZMK
2.79e-23	-0.358497	0.422	0.657	6.14e-19	EZR	SH	down regulation	CD8 GZMK
3.58e-23	-0.300165	0.202	0.414	7.86e-19	NR3C1	SH	down regulation	CD8 GZMK
1.8e-22	-0.347681	0.235	0.454	3.95e-18	CEMIP2	SH	down regulation	CD8 GZMK
9.77e-22	-0.326123	0.28	0.503	2.15e-17	DDX3X	SH	down regulation	CD8 GZMK
5.03e-21	-0.29594	0.123	0.303	1.11e-16	RFTN1	SH	down regulation	CD8 GZMK
5.92e-21	-0.3349	0.678	0.852	1.3e-16	IFITM2	SH	down regulation	CD8 GZMK
5.94e-21	-0.405663	0.156	0.343	1.31e-16	ATG2A	SH	down regulation	CD8 GZMK
1.01e-20	-0.272785	0.219	0.422	2.21e-16	SRPRA	SH	down regulation	CD8 GZMK
1.24e-20	-0.31534	0.274	0.49	2.73e-16	RNF125	SH	down regulation	CD8 GZMK
6.07e-20	-0.268517	0.218	0.414	1.33e-15	EIF1AX	SH	down regulation	CD8 GZMK
6.73e-20	-0.304742	0.363	0.58	1.48e-15	TUBA1A	SH	down regulation	CD8 GZMK
1.04e-19	-0.274836	0.259	0.463	2.28e-15	PBXIP1	SH	down regulation	CD8 GZMK
5.82e-19	-0.251536	0.168	0.346	1.28e-14	CDKN2D	SH	down regulation	CD8 GZMK
1.34e-18	-0.257772	0.481	0.688	2.94e-14	SYNE2	SH	down regulation	CD8 GZMK
5.37e-18	-0.266035	0.232	0.424	1.18e-13	PSMA1	SH	down regulation	CD8 GZMK
1.1e-17	-0.379356	0.352	0.553	2.42e-13	IRF1	SH	down regulation	CD8 GZMK
2.36e-17	-0.258154	0.238	0.426	5.18e-13	CD5	SH	down regulation	CD8 GZMK
2.74e-17	-0.293691	0.258	0.451	6.02e-13	REL	SH	down regulation	CD8 GZMK
3.72e-17	-0.255289	0.21	0.391	8.17e-13	GBP5	SH	down regulation	CD8 GZMK
1.69e-16	-0.409191	0.279	0.471	3.72e-12	FOS	SH	down regulation	CD8 GZMK
2.45e-16	-0.278509	0.258	0.444	5.38e-12	RASA3	SH	down regulation	CD8 GZMK
1.77e-110	-0.789857	0.839	0.949	3.9e-106	RPL17	SM	down regulation	CD8 GZMK
4.92e-96	-1.02553	0.267	0.602	1.08e-91	EEF1G	SM	down regulation	CD8 GZMK
1.07e-95	-0.562413	0.999	1	2.35e-91	MALAT1	SM	down regulation	CD8 GZMK
1.85e-79	-0.409536	0.954	0.993	4.06e-75	HLA-E	SM	down regulation	CD8 GZMK
3.03e-71	-0.721619	0.146	0.487	6.67e-67	RNASEK	SM	down regulation	CD8 GZMK
4.4e-60	-0.431783	0.902	0.976	9.66e-56	UBC	SM	down regulation	CD8 GZMK
4.38e-53	-0.394904	0.793	0.951	9.63e-49	PNRC1	SM	down regulation	CD8 GZMK
7.35e-46	-0.305332	0.991	0.999	1.62e-41	EIF1	SM	down regulation	CD8 GZMK
3.5e-45	-0.355917	0.86	0.951	7.69e-41	RPL27A	SM	down regulation	CD8 GZMK
5.08e-45	-0.609604	0.727	0.873	1.12e-40	DUSP1	SM	down regulation	CD8 GZMK
8.63e-44	-0.262653	0.994	0.999	1.9e-39	HLA-A	SM	down regulation	CD8 GZMK
1.62e-43	-0.548724	0.445	0.672	3.56e-39	CCNI	SM	down regulation	CD8 GZMK
4.73e-42	-0.280206	1	1	1.04e-37	HLA-B	SM	down regulation	CD8 GZMK
5.59e-42	-0.728712	0.666	0.832	1.23e-37	JUN	SM	down regulation	CD8 GZMK
2.58e-41	-0.510847	0.814	0.904	5.67e-37	PTPRCAP	SM	down regulation	CD8 GZMK
8.56e-41	-0.561755	0.307	0.551	1.88e-36	RPS10	SM	down regulation	CD8 GZMK
2.65e-38	-0.261543	0.968	0.986	5.82e-34	RPL13A	SM	down regulation	CD8 GZMK
1.82e-37	-0.512369	0.305	0.551	4.01e-33	RPS17	SM	down regulation	CD8 GZMK
1.74e-35	-0.53398	0.408	0.643	3.82e-31	PPP1R15A	SM	down regulation	CD8 GZMK
2.4e-35	-0.400278	0.613	0.82	5.28e-31	SF1	SM	down regulation	CD8 GZMK
1.64e-33	-0.253755	0.991	0.991	3.6e-29	RPL26	SM	down regulation	CD8 GZMK
2.78e-31	-0.444463	0.499	0.697	6.11e-27	SRSF7	SM	down regulation	CD8 GZMK
2.29e-30	-0.555303	0.695	0.838	5.03e-26	JUNB	SM	down regulation	CD8 GZMK
7.23e-29	-0.494016	0.363	0.581	1.59e-24	TUBA1A	SM	down regulation	CD8 GZMK
1.3e-28	-0.272958	0.803	0.934	2.86e-24	ITM2B	SM	down regulation	CD8 GZMK
4.52e-28	-0.332073	0.733	0.88	9.94e-24	CIRBP	SM	down regulation	CD8 GZMK
3.2e-27	-0.354671	0.504	0.718	7.03e-23	HNRNPA0	SM	down regulation	CD8 GZMK
6.72e-26	-0.286984	0.953	0.991	1.48e-21	IFITM1	SM	down regulation	CD8 GZMK
1.76e-25	-0.456192	0.795	0.896	3.87e-21	KLF6	SM	down regulation	CD8 GZMK
2.2e-24	-0.40184	0.294	0.509	4.83e-20	SBDS	SM	down regulation	CD8 GZMK
4.35e-24	-0.313073	0.863	0.947	9.58e-20	ZFP36L2	SM	down regulation	CD8 GZMK
8.09e-24	-0.368089	0.491	0.686	1.78e-19	DNAJB1	SM	down regulation	CD8 GZMK
1.29e-23	-0.352176	0.901	0.955	2.83e-19	TSC22D3	SM	down regulation	CD8 GZMK
9.39e-23	-0.369328	0.357	0.567	2.06e-18	HSPA5	SM	down regulation	CD8 GZMK
8.45e-22	-0.350804	0.548	0.686	1.86e-17	PCBP2	SM	down regulation	CD8 GZMK
2.99e-21	-0.428082	0.331	0.519	6.58e-17	PIK3R1	SM	down regulation	CD8 GZMK
1.31e-19	-0.254198	0.757	0.88	2.88e-15	GZMM	SM	down regulation	CD8 GZMK
2.01e-19	-0.373073	0.422	0.599	4.43e-15	DDX24	SM	down regulation	CD8 GZMK
2.08e-19	-0.329941	0.205	0.383	4.58e-15	MATR3.1	SM	down regulation	CD8 GZMK
4.83e-19	-0.36378	0.322	0.495	1.06e-14	SRSF10	SM	down regulation	CD8 GZMK
9.94e-19	-0.330887	0.543	0.686	2.19e-14	ARPC1B	SM	down regulation	CD8 GZMK
7.21e-18	-0.292395	0.471	0.645	1.58e-13	EIF5A	SM	down regulation	CD8 GZMK
8.66e-18	-0.262336	0.735	0.852	1.9e-13	RPS20	SM	down regulation	CD8 GZMK
4.85e-17	-0.312776	0.23	0.398	1.07e-12	SNRPN	SM	down regulation	CD8 GZMK
5.11e-17	-0.325497	0.587	0.739	1.12e-12	CXCR4	SM	down regulation	CD8 GZMK
7.69e-17	-0.307505	0.7	0.798	1.69e-12	CTSW	SM	down regulation	CD8 GZMK
1.1e-16	-0.302645	0.389	0.562	2.42e-12	MBP	SM	down regulation	CD8 GZMK
3.59e-16	-0.354027	0.965	0.983	7.9e-12	H3F3B	SM	down regulation	CD8 GZMK
2.28e-15	-0.252596	0.742	0.846	5.01e-11	SRSF5	SM	down regulation	CD8 GZMK
3.47e-15	-0.290286	0.314	0.482	7.62e-11	VAMP2	SM	down regulation	CD8 GZMK
6.87e-15	-0.284162	0.189	0.34	1.51e-10	ARL6IP1	SM	down regulation	CD8 GZMK
2.21e-14	-0.286162	0.319	0.482	4.85e-10	IDS	SM	down regulation	CD8 GZMK
4.49e-14	-0.266693	0.273	0.434	9.88e-10	FNBP4	SM	down regulation	CD8 GZMK
4.69e-14	-0.271647	0.398	0.561	1.03e-09	ANKRD12	SM	down regulation	CD8 GZMK
5.02e-14	-0.342019	0.205	0.35	1.1e-09	XAF1	SM	down regulation	CD8 GZMK
8.36e-14	-0.256947	0.316	0.477	1.84e-09	NUCKS1	SM	down regulation	CD8 GZMK
1.4e-13	-0.473554	0.279	0.416	3.09e-09	FOS	SM	down regulation	CD8 GZMK
1.64e-13	-0.251255	0.237	0.389	3.61e-09	TCF7	SM	down regulation	CD8 GZMK
2.35e-13	-0.253295	0.441	0.598	5.17e-09	PEBP1	SM	down regulation	CD8 GZMK
3.11e-13	-0.255849	0.445	0.602	6.84e-09	KMT2E	SM	down regulation	CD8 GZMK
5.67e-13	-0.480927	0.3	0.406	1.25e-08	IFI6	SM	down regulation	CD8 GZMK
1.35e-12	-0.254442	0.202	0.341	2.96e-08	RAB5C	SM	down regulation	CD8 GZMK
3.3e-12	-0.256715	0.429	0.578	7.27e-08	TRA2B	SM	down regulation	CD8 GZMK
3.88e-12	-0.275034	0.222	0.363	8.54e-08	RANBP2	SM	down regulation	CD8 GZMK
1.15e-11	-0.311013	0.279	0.421	2.54e-07	JUND	SM	down regulation	CD8 GZMK
1.82e-11	-0.261126	0.27	0.41	4.01e-07	TRA2A	SM	down regulation	CD8 GZMK
2.44e-11	-0.257273	0.219	0.352	5.37e-07	SRPRA	SM	down regulation	CD8 GZMK
5.97e-11	-0.319566	0.536	0.641	1.31e-06	CRIP1	SM	down regulation	CD8 GZMK
7.95e-11	-0.257034	0.641	0.765	1.75e-06	KLF2	SM	down regulation	CD8 GZMK
1.71e-10	-0.256683	0.191	0.315	3.76e-06	KDM2A	SM	down regulation	CD8 GZMK
3.95e-10	-0.31846	0.422	0.537	8.69e-06	EZR	SM	down regulation	CD8 GZMK
4.02e-10	-0.263199	0.3	0.434	8.83e-06	DDX21	SM	down regulation	CD8 GZMK
9.63e-08	-0.276082	0.431	0.519	0.00211779	IER2	SM	down regulation	CD8 GZMK
1.02e-148	1.18621	0.997	0.999	2.24e-144	RPL41	MH	up regulation	CD8 GZMK
2.27e-138	1.69803	0.386	0.01	4.99e-134	MTRNR2L12	MH	up regulation	CD8 GZMK
6.87e-88	0.80201	0.896	0.784	1.51e-83	KLF6	MH	up regulation	CD8 GZMK
2.98e-80	0.401054	0.998	1	6.55e-76	HLA-C	MH	up regulation	CD8 GZMK
1.11e-66	0.356313	0.999	1	2.44e-62	EIF1	MH	up regulation	CD8 GZMK
5.6e-63	0.708617	0.52	0.232	1.23e-58	HLA-DRB5	MH	up regulation	CD8 GZMK
1.05e-60	0.697718	0.873	0.785	2.31e-56	DUSP1	MH	up regulation	CD8 GZMK
8.01e-59	0.514716	0.838	0.763	1.76e-54	LY6E	MH	up regulation	CD8 GZMK
8.27e-59	0.725315	0.574	0.392	1.82e-54	NFKBIA	MH	up regulation	CD8 GZMK
3.63e-55	0.638012	0.643	0.433	7.98e-51	PPP1R15A	MH	up regulation	CD8 GZMK
8.93e-50	0.510539	0.955	0.904	1.96e-45	TSC22D3	MH	up regulation	CD8 GZMK
1.52e-39	0.661902	0.346	0.151	3.35e-35	PMAIP1	MH	up regulation	CD8 GZMK
2.33e-39	0.718983	0.406	0.234	5.12e-35	IFI6	MH	up regulation	CD8 GZMK
3.57e-39	0.559143	0.31	0.139	7.86e-35	TAOK1	MH	up regulation	CD8 GZMK
2.14e-33	0.456233	0.392	0.234	4.71e-29	AC026979.2	MH	up regulation	CD8 GZMK
9.67e-32	0.351249	0.578	0.49	2.13e-27	TRA2B	MH	up regulation	CD8 GZMK
2.01e-29	0.333758	0.991	0.984	4.41e-25	IFITM1	MH	up regulation	CD8 GZMK
2.79e-29	0.276514	0.976	0.979	6.13e-25	UBC	MH	up regulation	CD8 GZMK
8.93e-28	0.262162	0.519	0.479	1.96e-23	RSL24D1	MH	up regulation	CD8 GZMK
9e-28	0.526451	0.832	0.821	1.98e-23	JUN	MH	up regulation	CD8 GZMK
3.81e-27	0.448734	0.35	0.217	8.37e-23	XAF1	MH	up regulation	CD8 GZMK
3.91e-27	0.411426	0.509	0.384	8.61e-23	SBDS	MH	up regulation	CD8 GZMK
7.03e-27	0.346471	0.828	0.75	1.55e-22	CD69	MH	up regulation	CD8 GZMK
1.6e-26	0.344256	0.933	0.936	3.52e-22	RPS26	MH	up regulation	CD8 GZMK
1.45e-25	0.325884	0.69	0.66	3.19e-21	ISG20	MH	up regulation	CD8 GZMK
1.6e-25	0.422642	0.393	0.306	3.51e-21	ISG15	MH	up regulation	CD8 GZMK
3.38e-24	0.255456	0.577	0.555	7.44e-20	ARPC5L	MH	up regulation	CD8 GZMK
8.94e-24	0.319444	0.485	0.37	1.97e-19	SNRPA	MH	up regulation	CD8 GZMK
3.79e-23	0.253458	0.624	0.566	8.34e-19	KRT10	MH	up regulation	CD8 GZMK
4.5e-21	0.496911	0.476	0.389	9.89e-17	HIST1H1E	MH	up regulation	CD8 GZMK
1.57e-20	0.270698	0.51	0.43	3.46e-16	ARF6	MH	up regulation	CD8 GZMK
4.33e-20	0.258964	0.392	0.317	9.53e-16	EIF1B	MH	up regulation	CD8 GZMK
1.76e-18	0.348582	0.983	0.99	3.87e-14	H3F3B	MH	up regulation	CD8 GZMK
2.27e-17	0.409493	0.48	0.309	5e-13	RPS4Y1	MH	up regulation	CD8 GZMK
5.4e-17	0.38139	0.32	0.243	1.19e-12	H1FX	MH	up regulation	CD8 GZMK
4.27e-13	0.272724	0.421	0.361	9.39e-09	JUND	MH	up regulation	CD8 GZMK
9.25e-12	0.307244	0.522	0.471	2.04e-07	MT2A	MH	up regulation	CD8 GZMK
0	2.65654	0.838	0.01	0	MTRNR2L12	SH	up regulation	CD8 GZMK
0	1.60821	1	0.999	0	RPL41	SH	up regulation	CD8 GZMK
6.34e-232	1.35646	0.961	0.936	1.39e-227	RPS26	SH	up regulation	CD8 GZMK
1.1e-116	0.327761	1	1	2.41e-112	RPL28	SH	up regulation	CD8 GZMK
7.24e-84	0.409553	1	0.999	1.59e-79	TMSB10	SH	up regulation	CD8 GZMK
1.25e-80	1.02492	0.491	0.139	2.75e-76	TAOK1	SH	up regulation	CD8 GZMK
5.52e-76	0.565175	0.799	0.766	1.21e-71	SUB1	SH	up regulation	CD8 GZMK
2.59e-71	1.16895	0.343	0.043	5.71e-67	S100A8	SH	up regulation	CD8 GZMK
4.66e-69	0.407441	0.979	0.993	1.03e-64	ATP5F1E	SH	up regulation	CD8 GZMK
6.42e-68	0.857737	0.631	0.392	1.41e-63	NFKBIA	SH	up regulation	CD8 GZMK
1.45e-67	1.68396	0.462	0.238	3.2e-63	MT1X	SH	up regulation	CD8 GZMK
5.45e-67	2.04951	0.631	0.471	1.2e-62	MT2A	SH	up regulation	CD8 GZMK
1.18e-65	0.844404	0.377	0.075	2.59e-61	IFITM3	SH	up regulation	CD8 GZMK
4.45e-63	0.415692	0.999	0.999	9.79e-59	PFN1	SH	up regulation	CD8 GZMK
3.41e-61	0.596444	0.965	0.976	7.5e-57	GAPDH	SH	up regulation	CD8 GZMK
3.51e-59	0.298108	0.999	1	7.72e-55	RPS24	SH	up regulation	CD8 GZMK
2.47e-58	0.364145	0.8	0.82	5.44e-54	COX6C	SH	up regulation	CD8 GZMK
1.83e-50	0.32736	0.655	0.698	4.02e-46	COX8A	SH	up regulation	CD8 GZMK
4.29e-48	0.448124	0.712	0.66	9.42e-44	ISG20	SH	up regulation	CD8 GZMK
1.06e-47	0.343049	0.898	0.919	2.33e-43	ATP5MG	SH	up regulation	CD8 GZMK
6.52e-47	0.323159	0.974	0.985	1.43e-42	SERF2	SH	up regulation	CD8 GZMK
4.88e-46	0.880538	0.313	0.073	1.07e-41	S100A9	SH	up regulation	CD8 GZMK
6.23e-46	0.401919	0.616	0.556	1.37e-41	ATP5MPL	SH	up regulation	CD8 GZMK
1.03e-45	0.308259	0.761	0.79	2.26e-41	COX6A1	SH	up regulation	CD8 GZMK
1.49e-42	0.377958	0.739	0.763	3.28e-38	LY6E	SH	up regulation	CD8 GZMK
1.39e-40	0.27136	0.599	0.628	3.06e-36	ATP5MC3	SH	up regulation	CD8 GZMK
5.12e-40	0.295085	0.938	0.979	1.13e-35	MYL6	SH	up regulation	CD8 GZMK
1.92e-39	0.373132	0.59	0.543	4.22e-35	SEC61G	SH	up regulation	CD8 GZMK
1.96e-39	0.261994	0.837	0.89	4.31e-35	ARPC3	SH	up regulation	CD8 GZMK
2.46e-39	0.308508	0.629	0.626	5.41e-35	ATP5MF	SH	up regulation	CD8 GZMK
4.86e-39	0.282359	0.606	0.624	1.07e-34	PARK7	SH	up regulation	CD8 GZMK
1.11e-38	0.320567	0.868	0.917	2.45e-34	ATP5MC2	SH	up regulation	CD8 GZMK
4.56e-38	0.306262	0.684	0.703	1e-33	HIGD2A	SH	up regulation	CD8 GZMK
6.38e-38	0.410363	0.606	0.537	1.4e-33	ATP5ME	SH	up regulation	CD8 GZMK
4.87e-37	0.313339	0.614	0.606	1.07e-32	NDUFB9	SH	up regulation	CD8 GZMK
5.16e-37	0.369061	0.713	0.647	1.13e-32	ATP5MD	SH	up regulation	CD8 GZMK
1.23e-36	0.316385	0.777	0.785	2.7e-32	COX6B1	SH	up regulation	CD8 GZMK
4.56e-36	0.442171	0.579	0.43	1e-31	ARF6	SH	up regulation	CD8 GZMK
7.58e-36	0.260912	0.664	0.69	1.67e-31	UQCRH	SH	up regulation	CD8 GZMK
5.2e-35	0.358045	0.558	0.497	1.14e-30	COX7B	SH	up regulation	CD8 GZMK
1.97e-34	0.32604	0.564	0.535	4.33e-30	TBCA	SH	up regulation	CD8 GZMK
6.26e-34	0.29285	0.751	0.753	1.38e-29	COX5B	SH	up regulation	CD8 GZMK
9.76e-34	0.528593	0.407	0.234	2.15e-29	AC026979.2	SH	up regulation	CD8 GZMK
1.15e-33	0.284467	0.624	0.637	2.53e-29	SEC61B	SH	up regulation	CD8 GZMK
1.79e-33	0.538897	0.592	0.309	3.94e-29	RPS4Y1	SH	up regulation	CD8 GZMK
2.57e-33	0.355639	0.484	0.414	5.64e-29	MZT2A	SH	up regulation	CD8 GZMK
5.84e-33	0.321188	0.756	0.739	1.28e-28	COX7A2	SH	up regulation	CD8 GZMK
6.67e-33	0.318372	0.506	0.475	1.47e-28	SEM1	SH	up regulation	CD8 GZMK
9.76e-33	0.253898	0.951	0.982	2.15e-28	PPIA	SH	up regulation	CD8 GZMK
1.02e-32	0.297605	0.538	0.508	2.24e-28	NDUFB4	SH	up regulation	CD8 GZMK
1.74e-32	0.300098	0.867	0.886	3.82e-28	UQCRB	SH	up regulation	CD8 GZMK
2.52e-32	0.30728	0.568	0.548	5.53e-28	GNG5	SH	up regulation	CD8 GZMK
1.4e-31	0.277472	0.819	0.853	3.07e-27	CLIC1	SH	up regulation	CD8 GZMK
1.69e-31	0.259652	0.569	0.61	3.72e-27	SLC25A5	SH	up regulation	CD8 GZMK
1.92e-31	0.298585	0.491	0.457	4.21e-27	SNX3	SH	up regulation	CD8 GZMK
2.65e-31	0.403859	0.42	0.308	5.82e-27	NOP10	SH	up regulation	CD8 GZMK
1.04e-30	0.290495	0.62	0.605	2.3e-26	DBI	SH	up regulation	CD8 GZMK
1.47e-29	0.281286	0.534	0.513	3.23e-25	COX5A	SH	up regulation	CD8 GZMK
1.59e-29	0.340777	0.511	0.449	3.5e-25	ROMO1	SH	up regulation	CD8 GZMK
2.91e-29	0.344025	0.595	0.558	6.39e-25	NDUFA3	SH	up regulation	CD8 GZMK
4.07e-29	0.264973	0.422	0.407	8.96e-25	NDUFA12	SH	up regulation	CD8 GZMK
7.79e-29	0.335424	0.998	0.999	1.71e-24	ACTB	SH	up regulation	CD8 GZMK
2.52e-28	0.276337	0.895	0.92	5.54e-24	HMGB1	SH	up regulation	CD8 GZMK
2.72e-28	0.530311	0.323	0.151	5.98e-24	PMAIP1	SH	up regulation	CD8 GZMK
3.09e-28	0.2612	0.987	0.998	6.79e-24	SH3BGRL3	SH	up regulation	CD8 GZMK
4.97e-28	0.467874	0.309	0.187	1.09e-23	MT1F	SH	up regulation	CD8 GZMK
8.4e-28	0.343514	0.489	0.414	1.85e-23	MZT2B	SH	up regulation	CD8 GZMK
2.37e-27	0.364696	0.42	0.332	5.2e-23	NDUFB1	SH	up regulation	CD8 GZMK
2.56e-27	0.273461	0.457	0.435	5.64e-23	POMP	SH	up regulation	CD8 GZMK
2.69e-27	0.421099	0.595	0.586	5.92e-23	NEAT1	SH	up regulation	CD8 GZMK
3.96e-27	0.311666	0.506	0.452	8.71e-23	ATP5PD	SH	up regulation	CD8 GZMK
9.05e-27	0.570793	0.355	0.187	1.99e-22	CLIC3	SH	up regulation	CD8 GZMK
1.21e-26	0.328337	0.487	0.419	2.66e-22	TXN	SH	up regulation	CD8 GZMK
1.32e-26	0.276143	0.42	0.387	2.91e-22	C8orf59	SH	up regulation	CD8 GZMK
5.07e-26	0.546717	0.375	0.232	1.11e-21	HLA-DRB5	SH	up regulation	CD8 GZMK
6.71e-26	0.283062	0.375	0.334	1.48e-21	IFI27L2	SH	up regulation	CD8 GZMK
1.02e-25	0.354498	0.525	0.442	2.24e-21	CSTB	SH	up regulation	CD8 GZMK
8.97e-25	0.278978	0.741	0.774	1.97e-20	COTL1	SH	up regulation	CD8 GZMK
1.82e-24	0.327942	0.673	0.692	4.01e-20	HMGN2	SH	up regulation	CD8 GZMK
5.43e-24	0.319956	0.515	0.492	1.19e-19	BAX	SH	up regulation	CD8 GZMK
6.92e-24	0.268231	0.966	0.976	1.52e-19	MYL12A	SH	up regulation	CD8 GZMK
1.38e-23	0.312394	0.907	0.911	3.03e-19	VIM	SH	up regulation	CD8 GZMK
1.89e-23	0.360629	1	1	4.15e-19	MT-CO2	SH	up regulation	CD8 GZMK
2.87e-23	0.283129	0.488	0.435	6.32e-19	FKBP1A	SH	up regulation	CD8 GZMK
3.12e-23	0.295992	0.376	0.323	6.85e-19	VAMP5	SH	up regulation	CD8 GZMK
3.52e-23	0.27555	0.886	0.934	7.74e-19	GZMA	SH	up regulation	CD8 GZMK
1.31e-22	0.347258	0.345	0.306	2.89e-18	ISG15	SH	up regulation	CD8 GZMK
3.34e-22	0.292978	0.503	0.469	7.34e-18	CYTOR	SH	up regulation	CD8 GZMK
8.91e-22	0.422304	0.651	0.637	1.96e-17	ZFP36	SH	up regulation	CD8 GZMK
2.4e-21	0.352177	0.939	0.967	5.29e-17	ACTG1	SH	up regulation	CD8 GZMK
1.54e-20	0.345817	0.795	0.784	3.4e-16	KLF6	SH	up regulation	CD8 GZMK
3.22e-20	0.251735	0.478	0.465	7.09e-16	LINC00861	SH	up regulation	CD8 GZMK
7.06e-20	0.277078	0.335	0.279	1.55e-15	C4orf48	SH	up regulation	CD8 GZMK
1.56e-19	0.258541	0.508	0.479	3.42e-15	MRPS21	SH	up regulation	CD8 GZMK
3.52e-19	0.280425	0.42	0.424	7.74e-15	ALOX5AP	SH	up regulation	CD8 GZMK
1.29e-18	0.257473	0.398	0.403	2.83e-14	NOSIP	SH	up regulation	CD8 GZMK
1.78e-18	0.279252	0.397	0.344	3.91e-14	CASP4	SH	up regulation	CD8 GZMK
7.75e-18	0.3044	0.336	0.267	1.7e-13	SNHG7	SH	up regulation	CD8 GZMK
1.72e-17	0.267976	0.358	0.313	3.78e-13	PYCARD	SH	up regulation	CD8 GZMK
2.24e-17	0.273301	0.386	0.337	4.92e-13	GDI2	SH	up regulation	CD8 GZMK
5.35e-17	0.308967	0.343	0.269	1.18e-12	SSBP4	SH	up regulation	CD8 GZMK
1.05e-16	0.315974	0.784	0.75	2.31e-12	CD69	SH	up regulation	CD8 GZMK
6.13e-15	0.364052	0.326	0.243	1.35e-10	H1FX	SH	up regulation	CD8 GZMK
7.32e-15	0.376073	0.431	0.389	1.61e-10	HIST1H1E	SH	up regulation	CD8 GZMK
4.45e-14	0.50853	0.404	0.325	9.79e-10	LGALS1	SH	up regulation	CD8 GZMK
5.35e-14	0.253919	0.956	0.973	1.18e-09	CD52	SH	up regulation	CD8 GZMK
6.01e-13	0.288653	0.324	0.243	1.32e-08	CORO1B	SH	up regulation	CD8 GZMK
7.73e-08	0.319903	0.501	0.402	0.00169945	GZMH	SH	up regulation	CD8 GZMK
1.59e-174	1.0122	0.961	0.933	3.49e-170	RPS26	SM	up regulation	CD8 GZMK
1.1e-108	0.958516	0.838	0.386	2.41e-104	MTRNR2L12	SM	up regulation	CD8 GZMK
7.94e-104	0.422004	1	0.997	1.75e-99	RPL41	SM	up regulation	CD8 GZMK
2.89e-97	0.585216	1	1	6.35e-93	MT-CO2	SM	up regulation	CD8 GZMK
2.79e-76	1.57951	0.462	0.249	6.14e-72	MT1X	SM	up regulation	CD8 GZMK
4.43e-64	0.389178	0.996	0.984	9.73e-60	MT-ND3	SM	up regulation	CD8 GZMK
4.61e-62	1.74226	0.631	0.522	1.01e-57	MT2A	SM	up regulation	CD8 GZMK
5.23e-55	0.476252	0.992	0.983	1.15e-50	MT-CYB	SM	up regulation	CD8 GZMK
9.11e-50	0.926834	0.343	0.096	2e-45	S100A8	SM	up regulation	CD8 GZMK
1.77e-43	0.312987	0.999	0.995	3.89e-39	PFN1	SM	up regulation	CD8 GZMK
3.42e-41	0.458884	0.965	0.971	7.52e-37	GAPDH	SM	up regulation	CD8 GZMK
2.06e-38	0.391311	0.799	0.744	4.52e-34	SUB1	SM	up regulation	CD8 GZMK
2.38e-33	0.454126	0.939	0.905	5.23e-29	ACTG1	SM	up regulation	CD8 GZMK
4.82e-32	0.370823	0.995	0.999	1.06e-27	MT-CO3	SM	up regulation	CD8 GZMK
2.8e-28	0.676061	0.313	0.142	6.16e-24	S100A9	SM	up regulation	CD8 GZMK
2.97e-26	0.288345	0.895	0.868	6.53e-22	HMGB1	SM	up regulation	CD8 GZMK
2.93e-25	0.272113	0.981	0.975	6.44e-21	MT-ATP8	SM	up regulation	CD8 GZMK
1.01e-24	0.367321	0.595	0.509	2.21e-20	UCP2	SM	up regulation	CD8 GZMK
5.53e-24	0.280305	0.819	0.787	1.22e-19	CLIC1	SM	up regulation	CD8 GZMK
1.27e-23	0.33081	0.917	0.864	2.79e-19	MT-ND4	SM	up regulation	CD8 GZMK
6.94e-23	0.295473	0.629	0.551	1.53e-18	ATP5MF	SM	up regulation	CD8 GZMK
8.6e-23	0.488566	0.355	0.191	1.89e-18	CLIC3	SM	up regulation	CD8 GZMK
4.58e-21	0.309346	0.616	0.516	1.01e-16	ATP5MPL	SM	up regulation	CD8 GZMK
2.44e-20	0.465775	0.491	0.31	5.36e-16	TAOK1	SM	up regulation	CD8 GZMK
6.17e-20	0.400073	0.309	0.183	1.36e-15	MT1F	SM	up regulation	CD8 GZMK
1.78e-19	0.430306	0.595	0.503	3.92e-15	NEAT1	SM	up regulation	CD8 GZMK
2.58e-19	0.346354	0.42	0.285	5.68e-15	NOP10	SM	up regulation	CD8 GZMK
1.45e-17	0.387866	0.651	0.603	3.18e-13	ZFP36	SM	up regulation	CD8 GZMK
1.49e-17	0.332517	0.551	0.441	3.28e-13	GIMAP4	SM	up regulation	CD8 GZMK
1.54e-17	0.293914	0.569	0.507	3.38e-13	SLC25A5	SM	up regulation	CD8 GZMK
4.85e-17	0.295903	0.506	0.413	1.07e-12	SEM1	SM	up regulation	CD8 GZMK
5.49e-16	0.285894	0.431	0.344	1.21e-11	ABRACL	SM	up regulation	CD8 GZMK
1.26e-15	0.280033	0.558	0.461	2.76e-11	COX7B	SM	up regulation	CD8 GZMK
1.48e-14	0.278605	0.488	0.377	3.26e-10	FKBP1A	SM	up regulation	CD8 GZMK
7.73e-13	0.298865	0.503	0.375	1.7e-08	CYTOR	SM	up regulation	CD8 GZMK
2.21e-12	0.359457	0.501	0.356	4.86e-08	GZMH	SM	up regulation	CD8 GZMK
3.8e-12	0.47885	0.575	0.482	8.36e-08	CCL4	SM	up regulation	CD8 GZMK
6.39e-12	0.464781	0.404	0.296	1.41e-07	LGALS1	SM	up regulation	CD8 GZMK
6.25e-11	0.285004	0.355	0.279	1.37e-06	DYNLL1	SM	up regulation	CD8 GZMK
8.34e-10	0.251588	0.397	0.302	1.83e-05	CASP4	SM	up regulation	CD8 GZMK
8.74e-190	-0.643792	0.995	1	1.92e-185	MT-CYB	MH	down regulation	MAIT
8.09e-170	-0.63101	0.99	1	1.78e-165	MT-ATP6	MH	down regulation	MAIT
1.04e-164	-0.54128	0.999	1	2.29e-160	MT-CO1	MH	down regulation	MAIT
4.57e-128	-0.411896	0.999	1	1.01e-123	MT-CO3	MH	down regulation	MAIT
1.22e-110	-0.57663	0.902	0.998	2.69e-106	MT-ND4	MH	down regulation	MAIT
1.63e-85	-0.383551	0.993	1	3.58e-81	MT-ND3	MH	down regulation	MAIT
1.86e-74	-0.422448	0.779	0.983	4.09e-70	EEF1G	MH	down regulation	MAIT
1.45e-64	-0.61474	0.654	0.896	3.19e-60	DUSP2	MH	down regulation	MAIT
8.49e-59	-0.597979	0.559	0.833	1.87e-54	ID2	MH	down regulation	MAIT
5.88e-57	-0.307541	0.993	1	1.29e-52	MT-ND1	MH	down regulation	MAIT
1.08e-52	-0.492894	0.799	0.954	2.38e-48	CXCR4	MH	down regulation	MAIT
2.64e-47	-0.414051	0.987	0.999	5.81e-43	ZFP36L2	MH	down regulation	MAIT
6.2e-47	-0.3382	0.903	0.993	1.36e-42	ACTG1	MH	down regulation	MAIT
2.37e-42	-0.443879	0.619	0.857	5.2e-38	IER2	MH	down regulation	MAIT
1.89e-40	-0.428799	0.878	0.972	4.16e-36	JUNB	MH	down regulation	MAIT
2.13e-37	-0.442499	0.164	0.419	4.68e-33	KLRD1	MH	down regulation	MAIT
4.17e-37	-0.365559	0.19	0.449	9.16e-33	MTFP1	MH	down regulation	MAIT
7e-35	-0.293705	0.853	0.973	1.54e-30	SRGN	MH	down regulation	MAIT
4.66e-34	-0.282437	0.886	0.98	1.03e-29	PTPRC	MH	down regulation	MAIT
5.99e-34	-0.353195	0.479	0.737	1.32e-29	DDIT4	MH	down regulation	MAIT
6.25e-34	-0.610836	0.301	0.547	1.37e-29	CCL4	MH	down regulation	MAIT
6.36e-34	-0.282916	0.709	0.908	1.4e-29	ARPC1B	MH	down regulation	MAIT
7.45e-32	-0.376138	0.532	0.773	1.64e-27	HIST1H4C	MH	down regulation	MAIT
5.38e-29	-0.331989	0.662	0.858	1.18e-24	DNAJB1	MH	down regulation	MAIT
9.94e-29	-0.264017	0.483	0.728	2.19e-24	ANXA6	MH	down regulation	MAIT
1.02e-27	-0.290918	0.143	0.344	2.25e-23	CREM	MH	down regulation	MAIT
5.89e-27	-0.259102	0.627	0.838	1.3e-22	EIF3L	MH	down regulation	MAIT
1.75e-26	-0.405903	0.73	0.878	3.85e-22	CRIP1	MH	down regulation	MAIT
8.52e-26	-0.336091	0.349	0.584	1.87e-21	ITGA4	MH	down regulation	MAIT
1.59e-25	-0.25302	0.31	0.536	3.5e-21	SPN	MH	down regulation	MAIT
3.72e-25	-0.31082	0.333	0.564	8.18e-21	LINC01871	MH	down regulation	MAIT
1.37e-24	-0.272353	0.238	0.452	3.02e-20	NBPF26	MH	down regulation	MAIT
4.5e-24	-0.29594	0.34	0.567	9.9e-20	CDKN1B	MH	down regulation	MAIT
1.22e-21	-0.252059	0.492	0.705	2.69e-17	UCP2	MH	down regulation	MAIT
1.59e-21	-0.314024	0.497	0.705	3.51e-17	FYB1	MH	down regulation	MAIT
1.74e-21	-0.356251	0.369	0.578	3.83e-17	GADD45B	MH	down regulation	MAIT
1.98e-21	-0.2795	0.476	0.686	4.35e-17	CYTIP	MH	down regulation	MAIT
4.24e-21	-0.32304	0.383	0.592	9.33e-17	GIMAP4	MH	down regulation	MAIT
1.21e-20	-0.27838	0.413	0.624	2.67e-16	SLC2A3	MH	down regulation	MAIT
6.39e-293	-1.23349	0.868	1	1.4e-288	RPL17	SH	down regulation	MAIT
2.29e-232	-1.88192	0.281	0.983	5.02e-228	EEF1G	SH	down regulation	MAIT
1.85e-145	-0.79391	0.97	1	4.06e-141	MT-ATP6	SH	down regulation	MAIT
1.38e-93	-0.437886	0.997	1	3.04e-89	RPL26	SH	down regulation	MAIT
2.29e-88	-0.922353	0.332	0.899	5.04e-84	RPS10	SH	down regulation	MAIT
1.17e-85	-0.809774	0.437	0.947	2.58e-81	CCNI	SH	down regulation	MAIT
9.53e-85	-0.892905	0.153	0.767	2.1e-80	RNASEK	SH	down regulation	MAIT
3.2e-74	-0.538798	0.964	1	7.04e-70	MT-ND1	SH	down regulation	MAIT
1.82e-71	-0.718079	0.362	0.889	4.01e-67	RPS17	SH	down regulation	MAIT
7.85e-69	-0.344577	1	1	1.73e-64	RPS3A	SH	down regulation	MAIT
4.77e-68	-0.450989	0.985	1	1.05e-63	MT-CYB	SH	down regulation	MAIT
6.95e-64	-0.600236	0.731	0.984	1.53e-59	PTPRCAP	SH	down regulation	MAIT
2.49e-63	-0.609985	0.545	0.954	5.47e-59	PCBP2	SH	down regulation	MAIT
1.03e-61	-0.371661	0.994	1	2.26e-57	MT-CO3	SH	down regulation	MAIT
4.93e-61	-0.789896	0.943	0.999	1.08e-56	ZFP36L2	SH	down regulation	MAIT
2.19e-60	-0.282496	0.997	1	4.82e-56	RPL13	SH	down regulation	MAIT
2.42e-58	-0.862603	0.404	0.858	5.32e-54	DNAJB1	SH	down regulation	MAIT
1.24e-56	-0.886093	0.356	0.833	2.73e-52	ID2	SH	down regulation	MAIT
1.24e-55	-0.35354	0.997	1	2.73e-51	MT-CO1	SH	down regulation	MAIT
6.64e-55	-0.405129	0.967	1	1.46e-50	RPL13A	SH	down regulation	MAIT
8.43e-55	-0.332789	0.991	1	1.85e-50	RPL3	SH	down regulation	MAIT
1.22e-54	-0.783135	0.68	0.972	2.68e-50	JUNB	SH	down regulation	MAIT
6.45e-52	-0.770245	0.653	0.954	1.42e-47	CXCR4	SH	down regulation	MAIT
1.97e-48	-0.562223	0.518	0.908	4.33e-44	ARPC1B	SH	down regulation	MAIT
3.44e-48	-0.728624	0.434	0.857	7.56e-44	IER2	SH	down regulation	MAIT
4.99e-47	-0.56352	0.117	0.552	1.1e-42	CSNK2B	SH	down regulation	MAIT
1.89e-45	-0.655538	0.054	0.452	4.15e-41	NBPF26	SH	down regulation	MAIT
1.76e-43	-0.586939	0.575	0.918	3.88e-39	ARL4C	SH	down regulation	MAIT
5.15e-43	-0.456587	0.198	0.618	1.13e-38	IL2RG	SH	down regulation	MAIT
6.99e-43	-0.777073	0.521	0.878	1.54e-38	CRIP1	SH	down regulation	MAIT
7.96e-41	-0.372508	0.865	0.999	1.75e-36	EEF2	SH	down regulation	MAIT
1.47e-40	-0.392345	1	1	3.22e-36	MALAT1	SH	down regulation	MAIT
1.72e-39	-0.381211	0.826	0.994	3.77e-35	PABPC1	SH	down regulation	MAIT
1e-37	-0.349934	0.955	0.999	2.21e-33	HLA-E	SH	down regulation	MAIT
2.29e-37	-0.478295	0.126	0.493	5.04e-33	SLC4A10	SH	down regulation	MAIT
7.85e-37	-0.488996	0.593	0.917	1.73e-32	SPOCK2	SH	down regulation	MAIT
1.62e-36	-0.404515	0.311	0.708	3.56e-32	TCF25	SH	down regulation	MAIT
3.63e-36	-0.404511	0.728	0.973	7.99e-32	SRGN	SH	down regulation	MAIT
3.67e-36	-0.378872	0.943	0.999	8.06e-32	BTG1	SH	down regulation	MAIT
5.44e-36	-0.474414	0.135	0.513	1.2e-31	ARL6IP1	SH	down regulation	MAIT
1.18e-35	-0.427748	0.416	0.802	2.6e-31	NCR3	SH	down regulation	MAIT
3.12e-35	-0.317035	0.632	0.939	6.87e-31	GZMK	SH	down regulation	MAIT
5.11e-35	-0.623451	0.225	0.624	1.12e-30	SLC2A3	SH	down regulation	MAIT
6.34e-35	-0.70933	0.596	0.896	1.39e-30	DUSP2	SH	down regulation	MAIT
1.4e-34	-0.464902	0.347	0.74	3.07e-30	AQP3	SH	down regulation	MAIT
2.31e-33	-0.524991	0.186	0.567	5.09e-29	CDKN1B	SH	down regulation	MAIT
2.45e-33	-0.309487	0.317	0.687	5.39e-29	SRSF10	SH	down regulation	MAIT
3.23e-33	-0.449798	0.263	0.646	7.09e-29	DDX3X	SH	down regulation	MAIT
5.04e-33	-0.352254	0.482	0.838	1.11e-28	EIF3L	SH	down regulation	MAIT
6.89e-33	-0.452762	0.269	0.653	1.51e-28	P2RY8	SH	down regulation	MAIT
2.33e-32	-0.25373	0.347	0.692	5.12e-28	SQSTM1	SH	down regulation	MAIT
2.51e-32	-0.488692	0.105	0.449	5.53e-28	MTFP1	SH	down regulation	MAIT
3.28e-32	-0.513851	0.398	0.773	7.21e-28	HIST1H4C	SH	down regulation	MAIT
3.32e-32	-0.522129	0.135	0.492	7.31e-28	FOSB	SH	down regulation	MAIT
4.5e-32	-0.469668	0.231	0.597	9.89e-28	TRAV1-2	SH	down regulation	MAIT
5.03e-32	-0.313097	0.177	0.504	1.11e-27	RAB5C	SH	down regulation	MAIT
1.02e-31	-0.25016	0.132	0.408	2.24e-27	ECH1	SH	down regulation	MAIT
1.31e-31	-0.289715	0.635	0.929	2.88e-27	CD48	SH	down regulation	MAIT
1.27e-30	-0.262627	0.395	0.734	2.79e-26	ATP5F1B	SH	down regulation	MAIT
5.2e-30	-0.419675	0.754	0.956	1.14e-25	KLRB1	SH	down regulation	MAIT
1.37e-29	-0.254667	0.249	0.562	3.02e-25	ARHGAP30	SH	down regulation	MAIT
2.15e-29	-0.30894	0.275	0.615	4.72e-25	ODF2L	SH	down regulation	MAIT
3.64e-29	-0.369758	0.102	0.404	8e-25	NAA10	SH	down regulation	MAIT
6.38e-29	-0.304239	0.698	0.952	1.4e-24	LTB	SH	down regulation	MAIT
6.62e-29	-0.314713	0.281	0.626	1.46e-24	KLF3	SH	down regulation	MAIT
8.4e-29	-0.418269	0.275	0.632	1.85e-24	GPR65	SH	down regulation	MAIT
1.24e-28	-0.296708	0.368	0.707	2.73e-24	TERF2IP	SH	down regulation	MAIT
1.49e-28	-0.387781	0.111	0.415	3.28e-24	S1PR5	SH	down regulation	MAIT
1.99e-28	-0.403717	0.557	0.872	4.38e-24	SRSF7	SH	down regulation	MAIT
2.33e-28	-0.361857	0.087	0.371	5.13e-24	FOSL2	SH	down regulation	MAIT
5.29e-28	-0.250093	0.138	0.405	1.16e-23	POLR2A	SH	down regulation	MAIT
7.39e-28	-0.4081	0.332	0.684	1.63e-23	TAGAP	SH	down regulation	MAIT
1.7e-27	-0.31677	0.335	0.674	3.75e-23	VSIR	SH	down regulation	MAIT
1.82e-27	-0.450752	0.234	0.578	3.99e-23	GADD45B	SH	down regulation	MAIT
2.13e-27	-0.488264	0.29	0.646	4.69e-23	PIK3R1	SH	down regulation	MAIT
2.33e-27	-0.37742	0.769	0.96	5.12e-23	RPS20	SH	down regulation	MAIT
3.34e-27	-0.297038	0.856	0.995	7.34e-23	UBC	SH	down regulation	MAIT
4.45e-27	-0.373955	0.246	0.582	9.79e-23	CAMK4	SH	down regulation	MAIT
5.01e-27	-0.412655	0.162	0.482	1.1e-22	BTG2	SH	down regulation	MAIT
6.08e-27	-0.384129	0.108	0.398	1.34e-22	ZBTB16	SH	down regulation	MAIT
7.96e-27	-0.310366	0.114	0.391	1.75e-22	UBE2V1	SH	down regulation	MAIT
8.77e-27	-0.276384	0.234	0.536	1.93e-22	SPN	SH	down regulation	MAIT
1.74e-26	-0.353183	0.392	0.73	3.83e-22	EML4	SH	down regulation	MAIT
4.25e-26	-0.289938	0.066	0.31	9.34e-22	NDUFC2	SH	down regulation	MAIT
4.86e-26	-0.289849	0.153	0.435	1.07e-21	NDUFA11	SH	down regulation	MAIT
5.35e-26	-0.373432	0.171	0.482	1.18e-21	GIMAP1	SH	down regulation	MAIT
6.16e-26	-0.393825	0.344	0.686	1.35e-21	CYTIP	SH	down regulation	MAIT
9.12e-26	-0.28735	0.32	0.64	2.01e-21	PBXIP1	SH	down regulation	MAIT
1.72e-25	-0.490197	0.093	0.387	3.77e-21	ATG2A	SH	down regulation	MAIT
2.97e-25	-0.440373	0.141	0.449	6.52e-21	CCR6	SH	down regulation	MAIT
4.58e-25	-0.34688	0.895	0.988	1.01e-20	RPL27A	SH	down regulation	MAIT
5.3e-25	-0.305741	0.521	0.828	1.16e-20	LITAF	SH	down regulation	MAIT
8.09e-25	-0.404543	0.362	0.697	1.78e-20	EZR	SH	down regulation	MAIT
1.02e-24	-0.289995	0.234	0.536	2.24e-20	VPS51	SH	down regulation	MAIT
1.41e-24	-0.414775	0.12	0.415	3.1e-20	GTF3C1	SH	down regulation	MAIT
1.83e-24	-0.315324	0.467	0.784	4.03e-20	RORA	SH	down regulation	MAIT
2.19e-24	-0.266164	0.156	0.426	4.81e-20	CHD1	SH	down regulation	MAIT
3.69e-24	-0.329474	0.225	0.532	8.12e-20	CDC25B	SH	down regulation	MAIT
5.21e-24	-0.27317	0.201	0.484	1.15e-19	SYTL3	SH	down regulation	MAIT
8.87e-24	-0.555922	0.249	0.576	1.95e-19	IRF1	SH	down regulation	MAIT
2.08e-23	-0.482489	0.284	0.611	4.57e-19	TOB1	SH	down regulation	MAIT
2.9e-23	-0.2693	0.09	0.326	6.37e-19	ACAA2	SH	down regulation	MAIT
3.53e-23	-0.377875	0.189	0.491	7.76e-19	RASA3	SH	down regulation	MAIT
9.25e-23	-0.255715	0.434	0.733	2.03e-18	ANKRD12	SH	down regulation	MAIT
1.19e-22	-0.263818	0.246	0.531	2.62e-18	EIF1AX	SH	down regulation	MAIT
1.49e-22	-0.289014	0.09	0.33	3.28e-18	ADRB2	SH	down regulation	MAIT
1.73e-22	-0.308805	0.246	0.543	3.8e-18	EIF4A1	SH	down regulation	MAIT
4.09e-22	-0.311829	0.144	0.409	9e-18	PHACTR2	SH	down regulation	MAIT
4.46e-22	-0.531766	0.434	0.737	9.81e-18	DDIT4	SH	down regulation	MAIT
5.42e-22	-0.275106	0.302	0.602	1.19e-17	MYO1F	SH	down regulation	MAIT
2.18e-21	-0.282092	0.569	0.845	4.79e-17	FLNA	SH	down regulation	MAIT
3.49e-21	-0.334452	0.066	0.305	7.68e-17	TRAPPC5	SH	down regulation	MAIT
4.94e-21	-0.286105	0.15	0.404	1.09e-16	NSG1	SH	down regulation	MAIT
8.59e-21	-0.254913	0.443	0.73	1.89e-16	STK17B	SH	down regulation	MAIT
1.02e-20	-0.260443	0.138	0.377	2.24e-16	LST1	SH	down regulation	MAIT
1.03e-20	-0.285815	0.284	0.569	2.26e-16	EIF3A	SH	down regulation	MAIT
1.24e-20	-0.309424	0.219	0.499	2.72e-16	RUNX3	SH	down regulation	MAIT
2.43e-20	-0.287013	0.12	0.361	5.33e-16	MAF	SH	down regulation	MAIT
9.47e-20	-0.261486	0.141	0.38	2.08e-15	TUT4	SH	down regulation	MAIT
1.48e-19	-0.266121	0.174	0.415	3.26e-15	BHLHE40	SH	down regulation	MAIT
1.49e-19	-0.284683	0.186	0.446	3.29e-15	IFNGR1	SH	down regulation	MAIT
1.62e-19	-0.261993	0.695	0.918	3.57e-15	HSP90AB1	SH	down regulation	MAIT
1.87e-19	-0.295824	0.09	0.315	4.1e-15	SLAMF1	SH	down regulation	MAIT
2.79e-19	-0.315949	0.09	0.324	6.13e-15	RBM4	SH	down regulation	MAIT
2.83e-19	-0.302452	0.096	0.332	6.23e-15	USP36	SH	down regulation	MAIT
3.35e-19	-0.286941	0.138	0.38	7.37e-15	WDR74	SH	down regulation	MAIT
3.8e-19	-0.30292	0.251	0.529	8.36e-15	TCF7	SH	down regulation	MAIT
5.32e-19	-0.3502	0.153	0.405	1.17e-14	MAP3K8	SH	down regulation	MAIT
6.31e-19	-0.399841	0.099	0.344	1.39e-14	CREM	SH	down regulation	MAIT
1.15e-18	-0.25886	0.243	0.505	2.53e-14	WSB1	SH	down regulation	MAIT
1.21e-18	-0.359195	0.183	0.451	2.66e-14	PDE4D	SH	down regulation	MAIT
9.24e-18	-0.337023	0.404	0.681	2.03e-13	SAT1	SH	down regulation	MAIT
9.91e-18	-0.262506	0.24	0.496	2.18e-13	SORL1	SH	down regulation	MAIT
1.1e-17	-0.288911	0.26	0.521	2.42e-13	RNF125	SH	down regulation	MAIT
1.16e-17	-0.324552	0.09	0.311	2.56e-13	XIST	SH	down regulation	MAIT
4.44e-17	-0.26781	0.335	0.598	9.77e-13	ATRX	SH	down regulation	MAIT
4.6e-17	-0.293413	0.216	0.463	1.01e-12	AC245014.3	SH	down regulation	MAIT
1.55e-16	-0.287296	0.18	0.415	3.41e-12	NR4A2	SH	down regulation	MAIT
1.55e-16	-0.267077	0.123	0.335	3.41e-12	LGALS3	SH	down regulation	MAIT
1.29e-14	-0.281658	0.668	0.877	2.83e-10	JUN	SH	down regulation	MAIT
2.28e-14	-0.251613	0.177	0.393	5.02e-10	CSRNP1	SH	down regulation	MAIT
2.04e-10	-0.314808	0.638	0.824	4.48e-06	FOS	SH	down regulation	MAIT
1.48e-106	-1.03672	0.868	0.973	3.26e-102	RPL17	SM	down regulation	MAIT
5.29e-101	-1.45947	0.281	0.779	1.16e-96	EEF1G	SM	down regulation	MAIT
2.52e-64	-0.454524	0.955	0.996	5.54e-60	HLA-E	SM	down regulation	MAIT
2.8e-48	-0.784333	0.153	0.582	6.17e-44	RNASEK	SM	down regulation	MAIT
3.54e-45	-0.615718	0.731	0.928	7.79e-41	PTPRCAP	SM	down regulation	MAIT
1.23e-44	-0.536116	0.856	0.972	2.71e-40	UBC	SM	down regulation	MAIT
1.77e-42	-0.64001	0.126	0.519	3.9e-38	SLC4A10	SM	down regulation	MAIT
4.35e-41	-0.47763	0.871	0.979	9.56e-37	DUSP1	SM	down regulation	MAIT
1.67e-40	-0.511573	0.416	0.802	3.67e-36	NCR3	SM	down regulation	MAIT
8.65e-38	-0.62335	0.437	0.79	1.9e-33	CCNI	SM	down regulation	MAIT
3.25e-37	-0.593152	0.231	0.616	7.15e-33	TRAV1-2	SM	down regulation	MAIT
3.2e-35	-0.589785	0.557	0.858	7.04e-31	SRSF7	SM	down regulation	MAIT
2.75e-34	-0.381964	0.754	0.961	6.04e-30	KLRB1	SM	down regulation	MAIT
1.21e-33	-0.676668	0.332	0.667	2.65e-29	RPS10	SM	down regulation	MAIT
2.78e-32	-0.481826	1	0.999	6.12e-28	MALAT1	SM	down regulation	MAIT
9.12e-32	-0.590635	0.593	0.864	2e-27	SPOCK2	SM	down regulation	MAIT
2.4e-30	-0.52087	0.108	0.423	5.27e-26	ZBTB16	SM	down regulation	MAIT
6.51e-30	-0.552665	0.362	0.701	1.43e-25	RPS17	SM	down regulation	MAIT
1.3e-28	-0.383131	0.632	0.897	2.85e-24	GZMK	SM	down regulation	MAIT
2.07e-27	-0.367213	0.976	0.999	4.56e-23	EIF1	SM	down regulation	MAIT
6.5e-27	-0.425285	0.698	0.926	1.43e-22	LTB	SM	down regulation	MAIT
7.83e-26	-0.457067	0.317	0.642	1.72e-21	SRSF10	SM	down regulation	MAIT
8.54e-26	-0.506057	0.665	0.875	1.88e-21	PPP1R15A	SM	down regulation	MAIT
4.14e-25	-0.719464	0.701	0.903	9.11e-21	TNFAIP3	SM	down regulation	MAIT
2.97e-24	-0.296161	0.826	0.973	6.52e-20	PABPC1	SM	down regulation	MAIT
5.06e-24	-0.431762	0.545	0.81	1.11e-19	PCBP2	SM	down regulation	MAIT
4.74e-23	-0.285097	0.943	0.987	1.04e-18	CALM1	SM	down regulation	MAIT
5e-23	-0.496108	0.06	0.301	1.1e-18	LINC01644	SM	down regulation	MAIT
1.35e-21	-0.340767	0.198	0.468	2.98e-17	IL2RG	SM	down regulation	MAIT
8.12e-21	-0.485451	0.943	0.99	1.79e-16	H3F3B	SM	down regulation	MAIT
9.03e-21	-0.2584	0.997	0.993	1.99e-16	RPL26	SM	down regulation	MAIT
1.27e-20	-0.43155	0.311	0.601	2.79e-16	TCF25	SM	down regulation	MAIT
1.8e-20	-0.625346	0.668	0.855	3.95e-16	JUN	SM	down regulation	MAIT
1.96e-20	-0.523075	0.177	0.445	4.3e-16	CSRNP1	SM	down regulation	MAIT
3.25e-20	-0.409793	0.147	0.406	7.15e-16	TMIGD2	SM	down regulation	MAIT
1.91e-19	-0.404785	0.117	0.361	4.19e-15	CSNK2B	SM	down regulation	MAIT
5.45e-19	-0.530614	0.404	0.662	1.2e-14	DNAJB1	SM	down regulation	MAIT
6.51e-19	-0.463068	0.135	0.383	1.43e-14	FOSB	SM	down regulation	MAIT
7.12e-19	-0.35335	0.138	0.375	1.56e-14	LST1	SM	down regulation	MAIT
1.81e-18	-0.430703	0.641	0.849	3.98e-14	RBM39	SM	down regulation	MAIT
2.03e-18	-0.481405	0.638	0.849	4.47e-14	FOS	SM	down regulation	MAIT
2.36e-18	-0.444458	0.263	0.533	5.2e-14	DDX3X	SM	down regulation	MAIT
4.02e-18	-0.299365	0.114	0.328	8.84e-14	UBE2V1	SM	down regulation	MAIT
1.07e-17	-0.254106	0.817	0.952	2.36e-13	PNRC1	SM	down regulation	MAIT
1.88e-17	-0.366976	0.575	0.807	4.14e-13	ARL4C	SM	down regulation	MAIT
3.52e-17	-0.327664	0.177	0.415	7.74e-13	RAB5C	SM	down regulation	MAIT
3.94e-17	-0.409914	0.135	0.368	8.66e-13	ARL6IP1	SM	down regulation	MAIT
7.32e-17	-0.412786	0.347	0.608	1.61e-12	AQP3	SM	down regulation	MAIT
1.5e-16	-0.328684	0.452	0.705	3.29e-12	CCNL1	SM	down regulation	MAIT
2.08e-16	-0.464695	0.293	0.549	4.57e-12	DDX21	SM	down regulation	MAIT
2.48e-16	-0.525782	0.168	0.404	5.46e-12	TSPYL2	SM	down regulation	MAIT
5.48e-16	-0.332153	0.207	0.447	1.2e-11	RANBP2	SM	down regulation	MAIT
6.33e-16	-0.354337	0.68	0.878	1.39e-11	JUNB	SM	down regulation	MAIT
7.43e-16	-0.300019	0.102	0.302	1.63e-11	NAA10	SM	down regulation	MAIT
9.84e-16	-0.326499	0.452	0.699	2.16e-11	FLT3LG	SM	down regulation	MAIT
1.75e-15	-0.255502	0.536	0.768	3.85e-11	ZFAS1	SM	down regulation	MAIT
2.86e-15	-0.323083	0.943	0.991	6.28e-11	BTG1	SM	down regulation	MAIT
3.71e-15	-0.279895	0.335	0.577	8.15e-11	VSIR	SM	down regulation	MAIT
1.93e-14	-0.270231	0.635	0.838	4.24e-10	CD48	SM	down regulation	MAIT
2e-14	-0.251581	0.605	0.817	4.39e-10	ARF1	SM	down regulation	MAIT
3.12e-14	-0.281567	0.216	0.434	6.85e-10	HERPUD2	SM	down regulation	MAIT
3.93e-14	-0.353172	0.284	0.518	8.63e-10	ISG15	SM	down regulation	MAIT
4.11e-14	-0.294427	0.638	0.836	9.03e-10	SF1	SM	down regulation	MAIT
4.84e-14	-0.365102	0.222	0.449	1.06e-09	DNAJA1	SM	down regulation	MAIT
4.9e-14	-0.318876	0.246	0.474	1.08e-09	CAMK4	SM	down regulation	MAIT
5.86e-14	-0.364226	0.392	0.628	1.29e-09	EML4	SM	down regulation	MAIT
1.41e-13	-0.313043	0.141	0.341	3.1e-09	TUT4	SM	down regulation	MAIT
1.67e-13	-0.309153	0.204	0.417	3.67e-09	MATR3.1	SM	down regulation	MAIT
1.95e-13	-0.255456	0.272	0.488	4.3e-09	GBP5	SM	down regulation	MAIT
2.03e-13	-0.37117	0.521	0.73	4.47e-09	CRIP1	SM	down regulation	MAIT
2.07e-13	-0.346311	0.449	0.678	4.56e-09	HSPA5	SM	down regulation	MAIT
2.73e-13	-0.385011	0.419	0.647	6e-09	TRA2B	SM	down regulation	MAIT
3.05e-13	-0.276325	0.829	0.94	6.71e-09	ITM2B	SM	down regulation	MAIT
4.18e-13	-0.361745	0.168	0.375	9.19e-09	KDM2A	SM	down regulation	MAIT
4.74e-13	-0.263665	0.347	0.567	1.04e-08	SQSTM1	SM	down regulation	MAIT
5.12e-13	-0.327456	0.144	0.341	1.13e-08	PHACTR2	SM	down regulation	MAIT
6.85e-13	-0.326546	0.237	0.455	1.51e-08	ARL4A	SM	down regulation	MAIT
6.9e-13	-0.272987	0.494	0.714	1.52e-08	EIF5A	SM	down regulation	MAIT
7.22e-13	-0.31389	0.174	0.375	1.59e-08	CTSA	SM	down regulation	MAIT
7.72e-13	-0.262277	0.171	0.364	1.7e-08	GIMAP1	SM	down regulation	MAIT
8.68e-13	-0.302389	0.344	0.568	1.91e-08	IDS	SM	down regulation	MAIT
9.44e-13	-0.26245	0.275	0.49	2.08e-08	ODF2L	SM	down regulation	MAIT
1.23e-12	-0.270533	0.165	0.361	2.71e-08	PPP2CA	SM	down regulation	MAIT
1.26e-12	-0.375845	0.943	0.987	2.76e-08	ZFP36L2	SM	down regulation	MAIT
1.29e-12	-0.355548	0.141	0.336	2.83e-08	CCR6	SM	down regulation	MAIT
1.64e-12	-0.294639	0.332	0.553	3.6e-08	TAGAP	SM	down regulation	MAIT
2.19e-12	-0.321694	0.117	0.302	4.81e-08	C16orf54	SM	down regulation	MAIT
2.22e-12	-0.30184	0.344	0.566	4.89e-08	VCP	SM	down regulation	MAIT
2.31e-12	-0.310066	0.952	0.98	5.08e-08	TSC22D3	SM	down regulation	MAIT
2.55e-12	-0.344648	0.246	0.46	5.61e-08	TRA2A	SM	down regulation	MAIT
4.41e-12	-0.347869	0.12	0.303	9.7e-08	GTF3C1	SM	down regulation	MAIT
5.59e-12	-0.469089	0.126	0.31	1.23e-07	PER1	SM	down regulation	MAIT
1.05e-11	-0.413446	0.216	0.42	2.31e-07	AC245014.3	SM	down regulation	MAIT
1.29e-11	-0.317503	0.407	0.621	2.83e-07	DDX24	SM	down regulation	MAIT
1.4e-11	-0.31921	0.234	0.438	3.09e-07	MAPK1IP1L	SM	down regulation	MAIT
1.62e-11	-0.271701	0.326	0.536	3.55e-07	G3BP2	SM	down regulation	MAIT
1.65e-11	-0.303044	0.156	0.342	3.63e-07	NFKBIB	SM	down regulation	MAIT
1.83e-11	-0.524145	0.257	0.458	4.02e-07	IFI6	SM	down regulation	MAIT
1.94e-11	-0.276368	0.518	0.722	4.27e-07	PRRC2C	SM	down regulation	MAIT
3.9e-11	-0.317394	0.398	0.608	8.57e-07	SELENOK	SM	down regulation	MAIT
6.91e-11	-0.359117	0.29	0.495	1.52e-06	PIK3R1	SM	down regulation	MAIT
7.06e-11	-0.272581	0.156	0.332	1.55e-06	CHD1	SM	down regulation	MAIT
9.87e-11	-0.288114	0.356	0.559	2.17e-06	ID2	SM	down regulation	MAIT
1.6e-10	-0.393049	0.362	0.559	3.52e-06	EZR	SM	down regulation	MAIT
1.79e-10	-0.300357	0.132	0.301	3.94e-06	SESN1	SM	down regulation	MAIT
1.81e-10	-0.262581	0.781	0.895	3.97e-06	SRSF5	SM	down regulation	MAIT
1.93e-10	-0.349492	0.362	0.562	4.23e-06	MGAT4A	SM	down regulation	MAIT
2.52e-10	-0.279307	0.518	0.709	5.55e-06	ARPC1B	SM	down regulation	MAIT
2.61e-10	-0.288674	0.503	0.698	5.74e-06	KMT2E	SM	down regulation	MAIT
3.82e-10	-0.345071	0.225	0.413	8.39e-06	SLC2A3	SM	down regulation	MAIT
9.47e-10	-0.270058	0.246	0.431	2.08e-05	EIF1AX	SM	down regulation	MAIT
1.04e-09	-0.257753	0.24	0.423	2.28e-05	B4GALT1	SM	down regulation	MAIT
1.18e-09	-0.272756	0.24	0.424	2.6e-05	SORL1	SM	down regulation	MAIT
2.02e-09	-0.26522	0.404	0.596	4.45e-05	SAT1	SM	down regulation	MAIT
2.25e-09	-0.257115	0.281	0.468	4.95e-05	KLF3	SM	down regulation	MAIT
3.34e-09	-0.251831	0.222	0.396	7.34e-05	YME1L1	SM	down regulation	MAIT
3.82e-09	-0.271086	0.162	0.324	8.41e-05	BTG2	SM	down regulation	MAIT
4.11e-09	-0.339229	0.35	0.536	9.03e-05	YPEL5	SM	down regulation	MAIT
5.25e-09	-0.283081	0.284	0.465	0.000115455	TOB1	SM	down regulation	MAIT
5.54e-09	-0.279366	0.246	0.424	0.000121822	EIF4A1	SM	down regulation	MAIT
6.98e-09	-0.302794	0.437	0.622	0.000153386	TUBA1A	SM	down regulation	MAIT
8.85e-09	-0.284744	0.434	0.619	0.000194607	IER2	SM	down regulation	MAIT
1.01e-08	-0.257812	0.24	0.412	0.00022226	CCDC59	SM	down regulation	MAIT
1.02e-08	-0.370768	0.18	0.344	0.000224873	NR4A2	SM	down regulation	MAIT
1.07e-08	-0.309865	0.156	0.315	0.000234544	RSRC2	SM	down regulation	MAIT
1.2e-08	-0.303437	0.32	0.502	0.000264867	SBDS	SM	down regulation	MAIT
1.96e-08	-0.282996	0.21	0.375	0.000430514	REL	SM	down regulation	MAIT
2.04e-08	-0.284503	0.216	0.383	0.000447971	RNMT	SM	down regulation	MAIT
4.85e-08	-0.28571	0.249	0.415	0.0010675	CITED2	SM	down regulation	MAIT
7.65e-08	-0.27735	0.653	0.799	0.00168299	CXCR4	SM	down regulation	MAIT
2.57e-07	-0.348204	0.249	0.406	0.00564688	IRF1	SM	down regulation	MAIT
9.88e-158	1.01833	0.875	0.59	2.17e-153	PPP1R15A	MH	up regulation	MAIT
5.48e-103	0.823462	0.898	0.788	1.21e-98	KLF6	MH	up regulation	MAIT
5.3e-85	0.464533	1	1	1.17e-80	HLA-C	MH	up regulation	MAIT
1.95e-82	0.634437	0.98	0.955	4.3e-78	TSC22D3	MH	up regulation	MAIT
5.98e-71	0.881519	0.997	1	1.31e-66	RPL41	MH	up regulation	MAIT
2.11e-60	0.477829	0.979	0.969	4.64e-56	DUSP1	MH	up regulation	MAIT
6.79e-55	0.539824	0.832	0.739	1.49e-50	LY6E	MH	up regulation	MAIT
7.2e-50	0.379803	0.999	1	1.58e-45	EIF1	MH	up regulation	MAIT
3.03e-46	0.582547	0.518	0.336	6.66e-42	ISG15	MH	up regulation	MAIT
3.43e-44	0.660314	0.343	0.139	7.53e-40	IFITM3	MH	up regulation	MAIT
2.14e-43	0.733284	0.458	0.278	4.7e-39	IFI6	MH	up regulation	MAIT
6.81e-43	0.729254	0.903	0.818	1.5e-38	TNFAIP3	MH	up regulation	MAIT
1.77e-41	0.646171	0.829	0.72	3.88e-37	NFKBIA	MH	up regulation	MAIT
8.22e-41	0.579782	0.964	0.972	1.81e-36	RPS26	MH	up regulation	MAIT
1.14e-39	0.451765	0.455	0.288	2.5e-35	ARL4A	MH	up regulation	MAIT
4.13e-36	0.310037	0.833	0.81	9.09e-32	DAZAP2	MH	up regulation	MAIT
6.69e-36	0.459848	0.536	0.429	1.47e-31	YPEL5	MH	up regulation	MAIT
6.99e-35	0.282945	0.904	0.904	1.54e-30	PPIB	MH	up regulation	MAIT
2.98e-34	0.442616	0.647	0.571	6.56e-30	TRA2B	MH	up regulation	MAIT
1.6e-33	0.25827	0.678	0.68	3.51e-29	SEC61G	MH	up regulation	MAIT
2.44e-33	0.26741	0.898	0.935	5.36e-29	GZMA	MH	up regulation	MAIT
3.62e-29	0.296197	0.629	0.569	7.97e-25	MED10	MH	up regulation	MAIT
2.34e-27	0.355939	0.849	0.839	5.14e-23	RBM39	MH	up regulation	MAIT
1.6e-26	0.312715	0.995	0.989	3.53e-22	IFITM1	MH	up regulation	MAIT
3.75e-26	0.778003	0.51	0.429	8.24e-22	MT2A	MH	up regulation	MAIT
4.2e-26	0.4334	0.361	0.232	9.23e-22	XAF1	MH	up regulation	MAIT
5.67e-26	0.306429	0.678	0.684	1.25e-21	HSPA5	MH	up regulation	MAIT
1.21e-25	0.250942	0.807	0.785	2.66e-21	NDUFA4	MH	up regulation	MAIT
5.01e-25	0.280154	0.709	0.668	1.1e-20	EPC1	MH	up regulation	MAIT
9.18e-25	0.59305	0.369	0.164	2.02e-20	RPS4Y1	MH	up regulation	MAIT
1.06e-24	0.328376	0.502	0.464	2.34e-20	SBDS	MH	up regulation	MAIT
1.92e-23	0.369379	0.35	0.249	4.23e-19	EIF2AK2	MH	up regulation	MAIT
2e-23	0.488485	0.332	0.197	4.41e-19	PMAIP1	MH	up regulation	MAIT
2.12e-23	0.280559	0.443	0.343	4.65e-19	SNRPA	MH	up regulation	MAIT
3.23e-23	0.285703	0.541	0.58	7.11e-19	ADGRE5	MH	up regulation	MAIT
3.8e-22	0.26752	0.449	0.402	8.36e-18	DNAJA1	MH	up regulation	MAIT
3.92e-22	0.319986	0.367	0.288	8.63e-18	CNOT1	MH	up regulation	MAIT
7.79e-22	0.279813	0.858	0.856	1.71e-17	CTSW	MH	up regulation	MAIT
1.09e-21	0.281312	0.438	0.379	2.4e-17	MAPK1IP1L	MH	up regulation	MAIT
1.18e-21	0.287309	0.501	0.444	2.59e-17	ZC3H15	MH	up regulation	MAIT
1.65e-21	0.288145	0.705	0.685	3.63e-17	CCNL1	MH	up regulation	MAIT
3.25e-21	0.278788	0.394	0.305	7.14e-17	EIF1B	MH	up regulation	MAIT
9.13e-21	0.372605	0.99	0.999	2.01e-16	H3F3B	MH	up regulation	MAIT
1.12e-20	0.263937	0.549	0.575	2.47e-16	DDX21	MH	up regulation	MAIT
1.01e-19	0.294549	0.342	0.252	2.23e-15	NFKBIB	MH	up regulation	MAIT
1.06e-19	0.282272	0.358	0.263	2.33e-15	AC243960.1	MH	up regulation	MAIT
5.4e-19	0.28814	0.375	0.295	1.19e-14	KDM2A	MH	up regulation	MAIT
1.51e-18	0.266182	0.601	0.568	3.32e-14	HOPX	MH	up regulation	MAIT
1.84e-18	0.3231	0.606	0.521	4.05e-14	MCL1	MH	up regulation	MAIT
9.61e-18	0.343688	0.855	0.877	2.11e-13	JUN	MH	up regulation	MAIT
1.13e-17	0.323786	0.586	0.498	2.48e-13	CCNH	MH	up regulation	MAIT
5.82e-17	0.383745	0.473	0.392	1.28e-12	JUND	MH	up regulation	MAIT
7.44e-17	0.271463	0.445	0.393	1.64e-12	CSRNP1	MH	up regulation	MAIT
7.59e-17	0.271634	0.496	0.414	1.67e-12	RBBP6	MH	up regulation	MAIT
9.61e-17	0.268863	0.405	0.331	2.11e-12	CEBPD	MH	up regulation	MAIT
4.33e-16	0.341749	0.383	0.314	9.52e-12	MYADM	MH	up regulation	MAIT
8.7e-16	0.422828	0.395	0.313	1.91e-11	H1FX	MH	up regulation	MAIT
4.13e-15	0.330673	0.404	0.366	9.07e-11	TSPYL2	MH	up regulation	MAIT
5.73e-14	0.298615	0.301	0.177	1.26e-09	LINC01644	MH	up regulation	MAIT
1.76e-13	0.255025	0.621	0.611	3.87e-09	DDX24	MH	up regulation	MAIT
2.53e-13	0.368851	0.437	0.382	5.57e-09	HIST1H1E	MH	up regulation	MAIT
2.73e-10	0.438457	0.342	0.214	6e-06	GNLY	MH	up regulation	MAIT
0	1.71911	1	1	0	RPL41	SH	up regulation	MAIT
1.04e-179	2.47031	0.775	0.012	2.28e-175	MTRNR2L12	SH	up regulation	MAIT
3.13e-87	1.00692	0.934	0.972	6.88e-83	RPS26	SH	up regulation	MAIT
7.44e-75	1.13933	0.56	0.139	1.64e-70	IFITM3	SH	up regulation	MAIT
8.17e-69	1.19706	0.53	0.162	1.8e-64	TAOK1	SH	up regulation	MAIT
2.62e-65	0.575463	1	1	5.75e-61	TMSB10	SH	up regulation	MAIT
2.11e-55	0.290018	0.997	1	4.63e-51	RPL39	SH	up regulation	MAIT
6.64e-47	0.364464	0.575	0.62	1.46e-42	ATP5MF	SH	up regulation	MAIT
8.5e-47	0.557948	0.778	0.739	1.87e-42	LY6E	SH	up regulation	MAIT
2.23e-44	0.38278	0.751	0.817	4.9e-40	COX6C	SH	up regulation	MAIT
3.27e-42	0.678167	0.844	0.788	7.2e-38	KLF6	SH	up regulation	MAIT
3.97e-41	0.472136	0.611	0.619	8.73e-37	ATP5ME	SH	up regulation	MAIT
3.05e-40	1.7382	0.524	0.429	6.7e-36	MT2A	SH	up regulation	MAIT
3.51e-37	1.76146	0.344	0.059	7.72e-33	S100A8	SH	up regulation	MAIT
1.61e-35	0.437606	0.611	0.587	3.54e-31	NDUFA3	SH	up regulation	MAIT
1.78e-35	1.05376	0.383	0.128	3.92e-31	S100A9	SH	up regulation	MAIT
5.39e-35	0.322017	0.617	0.68	1.18e-30	SEC61G	SH	up regulation	MAIT
6.08e-35	0.439677	0.982	0.984	1.34e-30	ATP5F1E	SH	up regulation	MAIT
1.44e-34	0.361064	0.665	0.698	3.17e-30	HMGN1	SH	up regulation	MAIT
5.31e-34	0.288818	0.656	0.748	1.17e-29	NDUFA1	SH	up regulation	MAIT
9.23e-34	0.528089	0.437	0.383	2.03e-29	LINC00861	SH	up regulation	MAIT
1.04e-33	0.254557	1	1	2.28e-29	RPS27	SH	up regulation	MAIT
3.05e-33	0.272525	0.734	0.844	6.71e-29	ELOB	SH	up regulation	MAIT
5.26e-33	0.263164	0.491	0.587	1.16e-28	PRELID1	SH	up regulation	MAIT
7.73e-33	0.290355	0.617	0.714	1.7e-28	ISG20	SH	up regulation	MAIT
2.23e-32	0.280192	0.641	0.746	4.91e-28	SUB1	SH	up regulation	MAIT
3.6e-32	0.389354	0.991	1	7.92e-28	HLA-C	SH	up regulation	MAIT
4.15e-32	0.350936	0.689	0.718	9.12e-28	ATP5MD	SH	up regulation	MAIT
4.71e-32	0.332086	0.527	0.548	1.04e-27	GNG5	SH	up regulation	MAIT
9.8e-32	0.332471	0.473	0.473	2.15e-27	CSTB	SH	up regulation	MAIT
1.01e-31	0.898874	0.515	0.164	2.21e-27	RPS4Y1	SH	up regulation	MAIT
1.08e-31	0.257471	0.443	0.512	2.38e-27	SHISA5	SH	up regulation	MAIT
1.97e-31	0.25267	0.407	0.479	4.33e-27	SEM1	SH	up regulation	MAIT
3.82e-31	0.251134	0.476	0.542	8.4e-27	SNX3	SH	up regulation	MAIT
1.27e-30	0.264378	0.296	0.37	2.79e-26	HMGB2	SH	up regulation	MAIT
2.59e-30	0.322258	0.656	0.729	5.69e-26	POLR2L	SH	up regulation	MAIT
3.36e-30	0.32784	0.802	0.883	7.39e-26	CD99	SH	up regulation	MAIT
3.84e-30	0.395962	0.461	0.44	8.44e-26	TXN	SH	up regulation	MAIT
9.78e-30	0.270347	0.521	0.592	2.15e-25	SELENOW	SH	up regulation	MAIT
6.92e-29	0.373684	0.494	0.505	1.52e-24	ROMO1	SH	up regulation	MAIT
6.95e-29	0.271701	0.65	0.745	1.53e-24	SEC61B	SH	up regulation	MAIT
9.59e-29	0.250956	0.413	0.484	2.11e-24	MZT2A	SH	up regulation	MAIT
1.31e-28	0.306778	0.757	0.81	2.89e-24	DAZAP2	SH	up regulation	MAIT
1.43e-28	0.28588	0.389	0.402	3.15e-24	GTF2A2	SH	up regulation	MAIT
8.86e-28	0.253982	0.719	0.796	1.95e-23	COX7A2	SH	up regulation	MAIT
1.14e-27	0.449208	0.44	0.389	2.51e-23	TRAC	SH	up regulation	MAIT
1.19e-27	0.268071	0.41	0.473	2.63e-23	PLP2	SH	up regulation	MAIT
2.18e-27	0.281894	0.662	0.728	4.78e-23	PRR13	SH	up regulation	MAIT
2.41e-27	0.323777	0.629	0.675	5.3e-23	UQCR10	SH	up regulation	MAIT
3.88e-27	0.303644	0.485	0.513	8.53e-23	PET100	SH	up regulation	MAIT
4.09e-27	0.369155	0.976	0.993	8.99e-23	MYL12A	SH	up regulation	MAIT
7.97e-27	0.280129	0.338	0.371	1.75e-22	NME3	SH	up regulation	MAIT
8.89e-27	0.297365	0.572	0.631	1.95e-22	NDUFB2	SH	up regulation	MAIT
1.19e-26	0.512271	0.665	0.59	2.61e-22	PPP1R15A	SH	up regulation	MAIT
1.4e-26	0.369197	0.395	0.409	3.09e-22	HLA-DPA1	SH	up regulation	MAIT
2.21e-26	0.350283	0.985	0.996	4.87e-22	SERF2	SH	up regulation	MAIT
2.23e-26	0.293798	0.536	0.562	4.91e-22	LDHA	SH	up regulation	MAIT
2.27e-26	0.284934	0.823	0.901	4.99e-22	OST4	SH	up regulation	MAIT
3.23e-26	0.369034	0.94	0.962	7.1e-22	CYBA	SH	up regulation	MAIT
3.94e-26	0.261481	0.485	0.549	8.66e-22	COX7B	SH	up regulation	MAIT
4.83e-26	0.304961	0.551	0.553	1.06e-21	ATP5MPL	SH	up regulation	MAIT
1.42e-25	0.391358	0.53	0.513	3.12e-21	GSTP1	SH	up regulation	MAIT
1.94e-25	0.272614	0.467	0.525	4.27e-21	CALM3	SH	up regulation	MAIT
2.46e-25	0.275393	0.542	0.569	5.41e-21	TRAPPC1	SH	up regulation	MAIT
2.98e-25	0.339635	0.371	0.368	6.56e-21	NDUFB1	SH	up regulation	MAIT
3.91e-25	0.374982	0.395	0.397	8.59e-21	HLA-DPB1	SH	up regulation	MAIT
5.91e-25	0.315608	0.509	0.542	1.3e-20	ARF6	SH	up regulation	MAIT
6.3e-25	0.264271	0.653	0.696	1.39e-20	SOD1	SH	up regulation	MAIT
6.34e-25	0.348975	0.446	0.475	1.39e-20	HMGN3	SH	up regulation	MAIT
1.21e-24	0.365909	0.371	0.343	2.65e-20	SNRPA	SH	up regulation	MAIT
1.59e-24	0.2582	0.859	0.922	3.51e-20	SNRPD2	SH	up regulation	MAIT
3.29e-24	0.257111	0.802	0.895	7.24e-20	CD3D	SH	up regulation	MAIT
5.66e-24	0.318988	0.347	0.341	1.24e-19	C4orf48	SH	up regulation	MAIT
6.37e-24	0.410213	0.332	0.419	1.4e-19	KLRD1	SH	up regulation	MAIT
9.26e-24	0.278793	0.536	0.589	2.04e-19	TBCA	SH	up regulation	MAIT
5.25e-23	0.510649	0.515	0.424	1.15e-18	PIM1	SH	up regulation	MAIT
1.27e-22	0.266177	0.94	0.984	2.78e-18	TMA7	SH	up regulation	MAIT
1.41e-22	0.414478	0.302	0.222	3.1e-18	CEBPB	SH	up regulation	MAIT
1.85e-22	0.255577	0.296	0.305	4.07e-18	THOC7	SH	up regulation	MAIT
2.17e-22	0.410373	0.389	0.33	4.76e-18	CDK2AP2	SH	up regulation	MAIT
3.16e-22	0.253625	0.284	0.306	6.94e-18	NBDY	SH	up regulation	MAIT
8.52e-22	0.280563	0.389	0.391	1.87e-17	STUB1	SH	up regulation	MAIT
9.74e-22	0.33877	0.5	0.568	2.14e-17	HOPX	SH	up regulation	MAIT
1.33e-21	0.260729	0.287	0.321	2.92e-17	SLFN5	SH	up regulation	MAIT
1.5e-21	0.332824	0.991	0.999	3.29e-17	PFN1	SH	up regulation	MAIT
1.73e-21	0.268467	0.479	0.534	3.8e-17	BAX	SH	up regulation	MAIT
4.23e-21	0.267456	0.919	0.973	9.3e-17	MYL6	SH	up regulation	MAIT
5.31e-21	0.349029	0.967	0.994	1.17e-16	CD52	SH	up regulation	MAIT
3.41e-20	0.250317	0.353	0.358	7.49e-16	NOP10	SH	up regulation	MAIT
8.41e-20	0.448776	0.689	0.72	1.85e-15	NFKBIA	SH	up regulation	MAIT
1.19e-19	0.265706	0.626	0.668	2.61e-15	EPC1	SH	up regulation	MAIT
2.99e-19	0.380848	0.719	0.823	6.59e-15	ZFP36	SH	up regulation	MAIT
3.15e-19	0.267619	0.35	0.414	6.92e-15	RBX1	SH	up regulation	MAIT
3.59e-19	0.341955	0.419	0.41	7.89e-15	PTGER2	SH	up regulation	MAIT
5.42e-19	0.291121	0.332	0.314	1.19e-14	DCXR	SH	up regulation	MAIT
9.22e-19	0.259445	1	1	2.03e-14	TMSB4X	SH	up regulation	MAIT
3.98e-17	0.638294	0.404	0.253	8.75e-13	LGALS1	SH	up regulation	MAIT
5.99e-17	0.262111	0.778	0.856	1.32e-12	CTSW	SH	up regulation	MAIT
7.67e-17	0.370834	0.341	0.382	1.69e-12	HIST1H1E	SH	up regulation	MAIT
1.14e-16	0.534672	0.314	0.195	2.5e-12	HLA-DRB1	SH	up regulation	MAIT
1.34e-16	0.321323	0.533	0.584	2.94e-12	TRBC2	SH	up regulation	MAIT
1.44e-16	0.278806	0.362	0.383	3.18e-12	COTL1	SH	up regulation	MAIT
4.16e-15	0.352897	0.311	0.233	9.15e-11	AC026979.2	SH	up regulation	MAIT
5.42e-15	0.314024	0.805	0.901	1.19e-10	CD74	SH	up regulation	MAIT
7.73e-15	0.292617	0.973	0.989	1.7e-10	IFITM1	SH	up regulation	MAIT
2.77e-11	0.324371	0.952	0.955	6.08e-07	TSC22D3	SH	up regulation	MAIT
8.33e-08	0.377026	0.329	0.272	0.00183099	TRBC1	SH	up regulation	MAIT
6.32e-118	0.837591	1	0.997	1.39e-113	RPL41	SM	up regulation	MAIT
1.99e-72	1.18447	0.775	0.249	4.38e-68	MTRNR2L12	SM	up regulation	MAIT
9.8e-50	0.463556	1	0.999	2.15e-45	TMSB10	SM	up regulation	MAIT
4.49e-44	0.271773	0.997	0.999	9.88e-40	RPL39	SM	up regulation	MAIT
7.51e-41	0.444841	0.994	0.993	1.65e-36	MT-ND3	SM	up regulation	MAIT
1.69e-35	0.831145	0.53	0.234	3.73e-31	TAOK1	SM	up regulation	MAIT
2.87e-32	0.836464	0.503	0.301	6.32e-28	CCL4	SM	up regulation	MAIT
3.61e-26	0.852713	0.332	0.164	7.93e-22	KLRD1	SM	up regulation	MAIT
4.08e-25	0.347237	0.575	0.524	8.96e-21	ATP5MF	SM	up regulation	MAIT
8.64e-25	1.53319	0.344	0.114	1.9e-20	S100A8	SM	up regulation	MAIT
2.93e-24	0.745276	0.404	0.182	6.44e-20	LGALS1	SM	up regulation	MAIT
1.13e-23	0.430563	0.937	0.902	2.48e-19	MT-ND4	SM	up regulation	MAIT
1.18e-22	0.330783	0.844	0.875	2.6e-18	S100A10	SM	up regulation	MAIT
4.16e-21	0.796152	0.383	0.196	9.14e-17	S100A9	SM	up regulation	MAIT
1.76e-20	0.273782	0.802	0.847	3.87e-16	CD99	SM	up regulation	MAIT
3.1e-20	0.42714	0.934	0.964	6.81e-16	RPS26	SM	up regulation	MAIT
1.44e-19	0.269722	1	1	3.17e-15	MT-CO2	SM	up regulation	MAIT
1.43e-18	0.353288	0.437	0.41	3.14e-14	LINC00861	SM	up regulation	MAIT
3.83e-18	0.585732	0.314	0.13	8.43e-14	HLA-DRB1	SM	up regulation	MAIT
3.9e-18	0.304076	0.982	0.977	8.57e-14	ATP5F1E	SM	up regulation	MAIT
9.61e-18	0.300789	0.446	0.447	2.11e-13	HMGN3	SM	up regulation	MAIT
2.37e-17	0.436512	0.44	0.319	5.2e-13	TRAC	SM	up regulation	MAIT
1.27e-16	0.47902	0.56	0.343	2.79e-12	IFITM3	SM	up regulation	MAIT
1.52e-16	0.290483	0.94	0.94	3.34e-12	CYBA	SM	up regulation	MAIT
3.23e-16	0.36341	0.569	0.529	7.09e-12	S100A11	SM	up regulation	MAIT
3.55e-16	0.270149	0.332	0.295	7.8e-12	DCXR	SM	up regulation	MAIT
4.3e-16	0.286459	0.991	0.99	9.45e-12	PFN1	SM	up regulation	MAIT
8.79e-16	0.431689	0.362	0.253	1.93e-11	COTL1	SM	up regulation	MAIT
1.55e-15	0.282788	0.527	0.487	3.41e-11	GNG5	SM	up regulation	MAIT
4.02e-15	0.258158	0.452	0.473	8.84e-11	C12orf75	SM	up regulation	MAIT
6.08e-15	0.306894	0.611	0.59	1.34e-10	ATP5ME	SM	up regulation	MAIT
6.02e-14	0.350089	0.35	0.309	1.32e-09	RBX1	SM	up regulation	MAIT
7.72e-14	0.302266	0.371	0.322	1.7e-09	NDUFB1	SM	up regulation	MAIT
2.48e-13	0.284835	0.302	0.245	5.46e-09	DYNLL1	SM	up regulation	MAIT
4.27e-13	0.270197	0.419	0.406	9.4e-09	PTGER2	SM	up regulation	MAIT
1.09e-12	0.262838	0.542	0.49	2.39e-08	TRAPPC1	SM	up regulation	MAIT
2.48e-12	0.282993	0.425	0.392	5.46e-08	RPS27L	SM	up regulation	MAIT
2.69e-12	0.367199	0.515	0.439	5.91e-08	PIM1	SM	up regulation	MAIT
2.73e-12	0.304961	0.419	0.341	6e-08	PRDX1	SM	up regulation	MAIT
4.82e-12	0.960196	0.524	0.51	1.06e-07	MT2A	SM	up regulation	MAIT
5e-12	0.277675	0.521	0.497	1.1e-07	FYB1	SM	up regulation	MAIT
5.01e-12	0.258133	0.656	0.647	1.1e-07	POLR2L	SM	up regulation	MAIT
2.44e-11	0.282761	0.389	0.343	5.38e-07	CDK2AP2	SM	up regulation	MAIT
3.22e-11	0.268332	0.353	0.286	7.07e-07	NOP10	SM	up regulation	MAIT
8.05e-11	0.341839	0.719	0.729	1.77e-06	ZFP36	SM	up regulation	MAIT
7.76e-10	0.259214	0.988	0.966	1.71e-05	MT-ND5	SM	up regulation	MAIT
2.44e-08	0.272785	0.377	0.333	0.000537009	LINC01871	SM	up regulation	MAIT

## Sheet: Supplementary Table S5 legend
This DEGs list is related to Fig. S5B
Field	Explanation
GeneName	Gene name
avg_logFC	natural logarithm of expression fold change (logarithmic scale to base e)
p_val_adj	Benjamini-Hochberg adjusted p-values (Multiple comparisons adjustement)
BS-PS	compare the gene expresson between severe BLAF vs severe PBMC
BM-PM	compare the gene expresson between mild BLAF vs mild PBMC
BS-BM	compare the gene expresson between severe BLAF vs mild PBMC
CellType	NK, CD4 Tm, CD8 Tm subset

## Sheet: Supplementary Table S5
p_val	avg_logFC	pct.1	pct.2	p_val_adj	gene	compare	Type	CellType
0	-0.369058371094288	1	0.999	0	RPS15A	BS-PS	down regulation	CD4 Tm
0	-0.454070807627722	0.999	0.998	0	RPL35A	BS-PS	down regulation	CD4 Tm
0	-0.478242324045297	0.999	1	0	RPL11	BS-PS	down regulation	CD4 Tm
0	-0.48285729316151	1	0.999	0	RPL18	BS-PS	down regulation	CD4 Tm
0	-0.483188288644833	1	0.999	0	RPS12	BS-PS	down regulation	CD4 Tm
0	-0.502694613305716	0.999	0.999	0	RPL19	BS-PS	down regulation	CD4 Tm
0	-0.511657441745269	1	0.999	0	RPL30	BS-PS	down regulation	CD4 Tm
0	-0.514148938438012	1	0.997	0	RPS2	BS-PS	down regulation	CD4 Tm
0	-0.5155830762228	0.998	0.997	0	RPL29	BS-PS	down regulation	CD4 Tm
0	-0.522269080438399	1	0.999	0	RPS3	BS-PS	down regulation	CD4 Tm
0	-0.532603129873971	0.998	0.999	0	RPL37	BS-PS	down regulation	CD4 Tm
0	-0.535487701936271	0.999	0.999	0	RPS8	BS-PS	down regulation	CD4 Tm
0	-0.550553229523788	0.999	0.999	0	RPS27A	BS-PS	down regulation	CD4 Tm
0	-0.557981187859855	1	0.999	0	RPL32	BS-PS	down regulation	CD4 Tm
0	-0.558599365295991	1	0.999	0	RPL34	BS-PS	down regulation	CD4 Tm
0	-0.55982803965191	0.998	0.998	0	RPS23	BS-PS	down regulation	CD4 Tm
0	-0.574645966655037	0.998	0.998	0	RPL18A	BS-PS	down regulation	CD4 Tm
0	-0.585317074066719	0.99	0.994	0	RPS5	BS-PS	down regulation	CD4 Tm
0	-0.588000399189319	0.994	0.997	0	RPL5	BS-PS	down regulation	CD4 Tm
0	-0.60516650394322	0.99	0.994	0	RPSA	BS-PS	down regulation	CD4 Tm
0	-0.609268470492982	0.987	0.986	0	RPL13A	BS-PS	down regulation	CD4 Tm
0	-0.610730498529189	1	0.998	0	RPS14	BS-PS	down regulation	CD4 Tm
0	-0.626204579530356	1	1	0	RPL10	BS-PS	down regulation	CD4 Tm
0	-0.627318151339911	0.998	1	0	RPL13	BS-PS	down regulation	CD4 Tm
0	-0.639260577146421	0.995	0.994	0	RPL9	BS-PS	down regulation	CD4 Tm
0	-0.641720819306804	0.983	0.989	0	RPL10A	BS-PS	down regulation	CD4 Tm
0	-0.664080759302828	0.996	0.997	0	RPS6	BS-PS	down regulation	CD4 Tm
0	-0.688442695442422	0.997	0.998	0	RPS4X	BS-PS	down regulation	CD4 Tm
0	-0.697990856136515	0.996	0.998	0	RPS18	BS-PS	down regulation	CD4 Tm
0	-0.723673176122728	0.944	0.98	0	RPL4	BS-PS	down regulation	CD4 Tm
0	-0.725881300931492	0.989	0.993	0	RPL3	BS-PS	down regulation	CD4 Tm
0	-0.732707263507502	0.996	0.993	0	RPL21	BS-PS	down regulation	CD4 Tm
0	-0.774967729526098	1	0.999	0	EEF1A1	BS-PS	down regulation	CD4 Tm
0	-0.806813242178266	0.919	0.987	0	CD52	BS-PS	down regulation	CD4 Tm
4.94065645841247e-324	-0.528692761169879	1	0.999	1.23862257412401e-319	RPS27	BS-PS	down regulation	CD4 Tm
1.00684468618476e-309	-0.511699174518855	0.998	0.997	2.5241596282652e-305	RPS25	BS-PS	down regulation	CD4 Tm
1.26323809681172e-309	-0.42844603894002	1	0.999	3.16693790870699e-305	RPLP2	BS-PS	down regulation	CD4 Tm
2.93453232913466e-302	-0.656047820259514	0.88	0.987	7.3568725491406e-298	FTL	BS-PS	down regulation	CD4 Tm
4.90672986112143e-301	-0.432940240697414	0.999	0.999	1.23011717618314e-296	RPS13	BS-PS	down regulation	CD4 Tm
5.90163648659855e-293	-0.43898298388317	0.998	0.998	1.47954026719026e-288	RPL36	BS-PS	down regulation	CD4 Tm
4.37522283272583e-284	-0.484499183136489	0.997	0.995	1.09686836416437e-279	RPL23A	BS-PS	down regulation	CD4 Tm
9.78448458098692e-282	-0.467985203604217	0.994	0.996	2.45297028445342e-277	RPL22	BS-PS	down regulation	CD4 Tm
2.33114930042989e-271	-0.337818910215706	1	0.999	5.84419129617773e-267	RPS28	BS-PS	down regulation	CD4 Tm
7.38285305891456e-260	-0.379447352488402	1	0.999	1.85088126186988e-255	RPS7	BS-PS	down regulation	CD4 Tm
4.09044747858556e-243	-0.366747433088616	1	0.999	1.0254751828814e-238	RPS21	BS-PS	down regulation	CD4 Tm
8.95179255857346e-243	-0.330392400902801	1	1	2.24421439443437e-238	RPL41	BS-PS	down regulation	CD4 Tm
1.45461175379847e-242	-0.636387518394517	0.945	0.981	3.64671166677276e-238	EEF1B2	BS-PS	down regulation	CD4 Tm
7.70778069742234e-237	-0.4364789155188	0.991	0.995	1.93234062084378e-232	RPL15	BS-PS	down regulation	CD4 Tm
1.40698805409407e-234	-0.718866330182496	0.732	0.953	3.52731905161384e-230	TXNIP	BS-PS	down regulation	CD4 Tm
7.37040599050947e-225	-0.413692551300256	0.994	0.994	1.84776078182072e-220	NACA	BS-PS	down regulation	CD4 Tm
8.72706354250383e-223	-0.371574453807765	0.998	0.998	2.18787483010571e-218	RPL14	BS-PS	down regulation	CD4 Tm
4.16245209912308e-217	-0.395257875394852	0.995	0.996	1.04352674125015e-212	RPL6	BS-PS	down regulation	CD4 Tm
7.56147048689523e-208	-0.310720653054452	1	0.999	1.89566065106463e-203	RPL39	BS-PS	down regulation	CD4 Tm
2.13955839563096e-204	-0.535458635590184	0.932	0.971	5.36387289784683e-200	EEF2	BS-PS	down regulation	CD4 Tm
1.01728719716068e-197	-0.333334742813315	0.998	0.998	2.55033900328183e-193	RPL7A	BS-PS	down regulation	CD4 Tm
3.10919640366058e-194	-0.461963830024627	0.975	0.602	7.79475538397706e-190	MT2A	BS-PS	down regulation	CD4 Tm
5.52264781391052e-188	-0.369227493140331	0.998	0.998	1.38452780694737e-183	RPL8	BS-PS	down regulation	CD4 Tm
6.08967288287707e-182	-0.463264479920892	0.999	0.999	1.52668099173728e-177	RPS3A	BS-PS	down regulation	CD4 Tm
6.89867285038807e-178	-0.486517246453011	0.25	0.118	1.72949728359229e-173	TRBV20-1	BS-PS	down regulation	CD4 Tm
1.11051136862518e-172	-0.383464646869437	0.999	0.999	2.78405200114333e-168	RPS19	BS-PS	down regulation	CD4 Tm
4.04963682860834e-172	-0.853939753677099	0.487	0.74	1.01524395293211e-167	NOSIP	BS-PS	down regulation	CD4 Tm
3.71521919206813e-166	-0.434151943657716	0.976	0.967	9.31405451451479e-162	RPL7	BS-PS	down regulation	CD4 Tm
8.53900106848949e-160	-0.436154535679502	0.978	0.98	2.14072756787032e-155	RPL27	BS-PS	down regulation	CD4 Tm
2.49827189771916e-159	-0.294165352058807	1	0.999	6.26316764758194e-155	RPLP1	BS-PS	down regulation	CD4 Tm
2.8245906516932e-159	-0.36163818119535	0.985	0.991	7.08124876379484e-155	RPS9	BS-PS	down regulation	CD4 Tm
6.68142112860791e-145	-0.334323328871648	0.996	0.995	1.675032276942e-140	RACK1	BS-PS	down regulation	CD4 Tm
1.26704659451723e-140	-0.281460360730717	1	0.998	3.1764858124547e-136	RPL12	BS-PS	down regulation	CD4 Tm
1.32879013696222e-129	-0.333503914927663	0.996	0.997	3.33127687336428e-125	RPLP0	BS-PS	down regulation	CD4 Tm
1.0901795617885e-127	-0.342208283740667	0.994	0.99	2.73308016140376e-123	RPL37A	BS-PS	down regulation	CD4 Tm
1.99712016375323e-127	-0.515671813107311	0.831	0.928	5.00678025052935e-123	LDHB	BS-PS	down regulation	CD4 Tm
8.34930195785793e-120	-0.319412457900348	0.994	0.988	2.09317000083498e-115	UBA52	BS-PS	down regulation	CD4 Tm
1.60354477532814e-117	-0.43380213088325	0.982	0.999	4.02008675174766e-113	MT-CO3	BS-PS	down regulation	CD4 Tm
3.12275192208011e-113	-0.399096942468588	0.164	0.07	7.82873906865484e-109	TRBV5-1	BS-PS	down regulation	CD4 Tm
1.78159104019194e-112	-0.30640965943835	0.994	0.995	4.46644873776119e-108	RPS16	BS-PS	down regulation	CD4 Tm
3.82717120596612e-106	-0.602612086189764	0.3	0.593	9.59471821335707e-102	LIME1	BS-PS	down regulation	CD4 Tm
5.03143278779549e-99	-0.615191160473737	0.052	0.307	1.26138019990033e-94	C1orf162	BS-PS	down regulation	CD4 Tm
2.54040227716252e-97	-0.307798173000982	0.999	0.998	6.36878850884645e-93	TPT1	BS-PS	down regulation	CD4 Tm
7.61714187426919e-97	-0.277420152652106	0.997	0.995	1.90961746787929e-92	RPL24	BS-PS	down regulation	CD4 Tm
2.19533862968992e-91	-0.634526323617048	0.204	0.492	5.50371394463263e-87	MAL	BS-PS	down regulation	CD4 Tm
2.9154666948169e-91	-0.409100624092829	0.93	0.931	7.30907500390596e-87	RPL27A	BS-PS	down regulation	CD4 Tm
7.0398847821267e-91	-0.63469729740561	0.206	0.482	1.76489911487916e-86	TCF7	BS-PS	down regulation	CD4 Tm
1.45614489212995e-88	-0.49633821108849	0.503	0.719	3.65055524456977e-84	EIF3L	BS-PS	down regulation	CD4 Tm
2.17023540638576e-87	-0.442056773473007	0.819	0.874	5.44078016380911e-83	AES	BS-PS	down regulation	CD4 Tm
3.26405790670586e-87	-0.326164208368089	0.985	0.973	8.18299317211159e-83	RPL31	BS-PS	down regulation	CD4 Tm
7.3377848540333e-85	-0.574065143892579	0.232	0.504	1.83958266290615e-80	LEF1	BS-PS	down regulation	CD4 Tm
9.87681004348954e-85	-0.388479780716213	0.769	0.838	2.47611627790283e-80	EIF3F	BS-PS	down regulation	CD4 Tm
6.75713535380637e-84	-0.511702995916584	0.677	0.797	1.69401383319926e-79	C12orf57	BS-PS	down regulation	CD4 Tm
3.17461411909774e-80	-0.460945948836128	0.058	0.286	7.95875759657802e-76	LDLRAP1	BS-PS	down regulation	CD4 Tm
1.54092183688333e-78	-0.253974006310898	0.119	0.039	3.86309104506652e-74	TRBV7-9	BS-PS	down regulation	CD4 Tm
3.08143616628996e-77	-0.5368553896731	0.643	0.788	7.72516046888892e-73	CNN2	BS-PS	down regulation	CD4 Tm
3.97328706267344e-76	-0.27545731355745	0.998	0.991	9.96103066612231e-72	RPL35	BS-PS	down regulation	CD4 Tm
3.77967301888359e-74	-0.49032680863636	0.186	0.452	9.47564025834115e-70	VSIR	BS-PS	down regulation	CD4 Tm
3.7823997573388e-73	-0.524411931507119	0.139	0.384	9.48247619164837e-69	INPP4B	BS-PS	down regulation	CD4 Tm
1.1167538165749e-72	-0.405776222326069	0.821	0.865	2.79970181815327e-68	NOP53	BS-PS	down regulation	CD4 Tm
2.54032920283084e-70	-0.390647991919406	0.735	0.823	6.36860531149691e-66	EIF3E	BS-PS	down regulation	CD4 Tm
4.41644113448062e-70	-0.448308264552523	0.121	0.048	1.10720179241429e-65	TRBV7-2	BS-PS	down regulation	CD4 Tm
1.39899389900795e-69	-0.32206854922701	0.964	0.958	3.50727770481294e-65	RPS11	BS-PS	down regulation	CD4 Tm
7.96059161833765e-68	-0.41774660534353	0.576	0.723	1.99572031871725e-63	SMDT1	BS-PS	down regulation	CD4 Tm
1.04027189545219e-65	-0.445371475023023	0.545	0.697	2.60796164189865e-61	EIF4B	BS-PS	down regulation	CD4 Tm
1.92709231572616e-64	-0.558260225691459	0.436	0.617	4.83122043552549e-60	UCP2	BS-PS	down regulation	CD4 Tm
2.60747606899707e-64	-0.29603225176179	0.987	0.974	6.53694250497565e-60	PFDN5	BS-PS	down regulation	CD4 Tm
3.523811953031e-63	-0.501102142862971	0.418	0.397	8.83419656624871e-59	KLRB1	BS-PS	down regulation	CD4 Tm
6.89664438588533e-63	-0.347627214334269	0.934	0.946	1.72898874754145e-58	TOMM7	BS-PS	down regulation	CD4 Tm
5.87385996593624e-57	-0.310065804593898	0.974	0.999	1.47257669346022e-52	MT-CYB	BS-PS	down regulation	CD4 Tm
3.09752206327162e-56	-0.438717907384342	0.272	0.51	7.76548781262194e-52	LINC00861	BS-PS	down regulation	CD4 Tm
4.23551391210733e-56	-0.273410975590263	0.988	0.973	1.06184333776531e-51	RPL38	BS-PS	down regulation	CD4 Tm
1.79292273441746e-55	-0.379833200651948	0.813	0.883	4.49485729518457e-51	SLC25A6	BS-PS	down regulation	CD4 Tm
1.68243972361434e-54	-0.380180310489221	0.171	0.392	4.21787638710116e-50	ABHD14B	BS-PS	down regulation	CD4 Tm
1.90434692891582e-54	-1.10763431461344	0.24	0.314	4.77419775079196e-50	MT1E	BS-PS	down regulation	CD4 Tm
3.06995665457698e-54	-0.415475408981968	0.176	0.399	7.69638133302449e-50	AC026979.2	BS-PS	down regulation	CD4 Tm
1.28966947611678e-52	-0.294945464217349	0.959	0.96	3.23320137662477e-48	CD3E	BS-PS	down regulation	CD4 Tm
3.736163061636e-52	-0.438065301646561	0.231	0.45	9.36656079552145e-48	TIMP1	BS-PS	down regulation	CD4 Tm
4.0581809816768e-52	-0.30009724142362	0.982	0.971	1.01738597210637e-47	S100A4	BS-PS	down regulation	CD4 Tm
1.17299440407007e-51	-0.318359714250605	0.136	0.337	2.94069697100367e-47	CA5B	BS-PS	down regulation	CD4 Tm
1.70455718899436e-51	-0.320898677021913	0.001	0.102	4.27332487280886e-47	PPBP	BS-PS	down regulation	CD4 Tm
2.54121763286184e-51	-0.355459966239126	0.054	0.218	6.37083260558464e-47	ITGB2-AS1	BS-PS	down regulation	CD4 Tm
4.10205501963534e-51	-0.294333345141549	0.019	0.154	1.02838519342258e-46	RAB37	BS-PS	down regulation	CD4 Tm
5.92081654261201e-51	-0.352306541549982	0.045	0.203	1.48434870723283e-46	CRIP2	BS-PS	down regulation	CD4 Tm
5.33476993522386e-50	-0.320209874329891	0.031	0.176	1.33742682276062e-45	BEX3	BS-PS	down regulation	CD4 Tm
9.21443402274328e-50	-0.399790875376612	0.078	0.256	2.31005860950174e-45	HIST1H1D	BS-PS	down regulation	CD4 Tm
1.49495738080781e-49	-0.299529414428235	0.813	0.829	3.74785815368519e-45	RPL23	BS-PS	down regulation	CD4 Tm
1.95631996828357e-49	-0.595509897745949	0.194	0.405	4.90449416048691e-45	HIST1H1E	BS-PS	down regulation	CD4 Tm
8.79418374020883e-48	-0.391651164993639	0.19	0.4	2.20470186367035e-43	AC243960.1	BS-PS	down regulation	CD4 Tm
7.89381594518417e-47	-0.307282405789909	0.903	0.923	1.97897965745767e-42	COMMD6	BS-PS	down regulation	CD4 Tm
1.75859344909074e-45	-0.295457778193556	0.067	0.223	4.40879377687049e-41	SELENOM	BS-PS	down regulation	CD4 Tm
3.48260980763063e-45	-0.311392256539461	0.062	0.22	8.73090278773e-41	STMN3	BS-PS	down regulation	CD4 Tm
4.6395738911581e-45	-0.387180522782007	0.274	0.469	1.16314117451334e-40	RASGRP2	BS-PS	down regulation	CD4 Tm
2.18018110339654e-42	-1.06069642110592	0.3	0.444	5.46571402621513e-38	MT1X	BS-PS	down regulation	CD4 Tm
5.92773309068088e-42	-0.252121506985547	0.068	0.214	1.4860826858337e-37	LY9	BS-PS	down regulation	CD4 Tm
7.00457046075526e-42	-0.326672421387468	0.137	0.319	1.75604581451134e-37	GRK6	BS-PS	down regulation	CD4 Tm
1.63488398176349e-40	-0.348428243295206	0.629	0.737	4.09865414228107e-36	RBM3	BS-PS	down regulation	CD4 Tm
8.53878967530567e-40	-0.251370078997533	0.956	0.977	2.14067457159913e-35	BTF3	BS-PS	down regulation	CD4 Tm
1.28564194666534e-39	-0.26288747095935	0.829	0.828	3.22310436029002e-35	CIRBP	BS-PS	down regulation	CD4 Tm
4.25196430148533e-39	-0.340038489889711	0.487	0.633	1.06596745038237e-34	TRAF3IP3	BS-PS	down regulation	CD4 Tm
4.71858274105868e-38	-0.402160259890532	0.442	0.544	1.18294869318341e-33	CORO1B	BS-PS	down regulation	CD4 Tm
1.03745329069949e-37	-0.316486574605341	0.022	0.133	2.60089539978363e-33	SLC40A1	BS-PS	down regulation	CD4 Tm
7.1911338836802e-37	-0.25224000643374	0.029	0.141	1.80281726463863e-32	PI16	BS-PS	down regulation	CD4 Tm
2.17007094148309e-36	-0.366240400340821	0.263	0.438	5.4403678502981e-32	CD27	BS-PS	down regulation	CD4 Tm
1.91012758722281e-35	-0.378092072006394	0.15	0.315	4.78868986116757e-31	S100A9	BS-PS	down regulation	CD4 Tm
3.74345009630986e-35	-0.259894196159507	0.051	0.178	9.38482939144882e-31	AC008555.5	BS-PS	down regulation	CD4 Tm
4.01122552580452e-35	-0.267439406303305	0.09	0.236	1.00561423931919e-30	AC119396.1	BS-PS	down regulation	CD4 Tm
1.1450750664977e-33	-0.253047871600269	0.176	0.343	2.87070319170974e-29	TMC8	BS-PS	down regulation	CD4 Tm
1.45064357210607e-33	-0.268532828301818	0.13	0.288	3.63676343526993e-29	ATF7IP2	BS-PS	down regulation	CD4 Tm
1.61077888029658e-33	-0.267515263676894	0.863	0.91	4.03822265290352e-29	TSC22D3	BS-PS	down regulation	CD4 Tm
2.07066525053941e-33	-0.267768012973986	0.09	0.234	5.19115778310229e-29	PDLIM2	BS-PS	down regulation	CD4 Tm
9.93059516564016e-33	-0.272642432430193	0.144	0.301	2.48960020802599e-28	KLF3	BS-PS	down regulation	CD4 Tm
2.04785015799735e-32	-0.301463553161608	0.514	0.614	5.13396034609936e-28	SEPT9	BS-PS	down regulation	CD4 Tm
1.74176721138683e-30	-0.294142417167593	0.463	0.585	4.36661039894678e-26	ADD3	BS-PS	down regulation	CD4 Tm
3.12953372812391e-30	-0.269903959593051	0.067	0.192	7.84574105640665e-26	MARCKSL1	BS-PS	down regulation	CD4 Tm
1.68208988101476e-29	-0.320367467509678	0.091	0.218	4.21699933170399e-25	ARMH1	BS-PS	down regulation	CD4 Tm
2.64217410542081e-28	-0.312039891594214	0.591	0.646	6.62393048228997e-24	GYPC	BS-PS	down regulation	CD4 Tm
5.20427973255028e-28	-0.392194562773456	0.339	0.34	1.30471292895036e-23	AL138963.3	BS-PS	down regulation	CD4 Tm
2.25708316198138e-27	-0.254478887774825	0.143	0.286	5.65850748708731e-23	BCAS2	BS-PS	down regulation	CD4 Tm
2.71099773104934e-26	-0.277293204104817	0.532	0.667	6.79647131174069e-22	PNISR	BS-PS	down regulation	CD4 Tm
3.20505102278305e-26	-0.251914040117291	0.723	0.751	8.0350629141171e-22	SF1	BS-PS	down regulation	CD4 Tm
3.21438411076445e-26	-0.278620380220442	0.296	0.433	8.05846096568648e-22	FBL	BS-PS	down regulation	CD4 Tm
1.44345291247033e-25	-0.272350415150535	0.265	0.421	3.61873645156312e-21	NME3	BS-PS	down regulation	CD4 Tm
4.41574649635654e-24	-0.256552086773318	0.532	0.626	1.10702764663658e-19	HNRNPA0	BS-PS	down regulation	CD4 Tm
2.06716939180374e-23	-0.254980366685781	0.127	0.248	5.18239366525197e-19	MYLIP	BS-PS	down regulation	CD4 Tm
2.08649645086233e-23	-0.250513115540579	0.155	0.287	5.23084660231186e-19	ATP6V0E2	BS-PS	down regulation	CD4 Tm
1.38109932483115e-16	-0.257533925025207	0.118	0.216	3.46241600735171e-12	PELI1	BS-PS	down regulation	CD4 Tm
2.38484495844082e-16	-0.645312254778404	0.048	0.112	5.97880631081113e-12	MT1G	BS-PS	down regulation	CD4 Tm
3.81075173595971e-11	-0.282033210042193	0.915	0.922	9.55355460205098e-07	LTB	BS-PS	down regulation	CD4 Tm
9.03401998108517e-207	-0.740486027198841	1	1	2.26482880925805e-202	EEF1A1	BM-PM	down regulation	CD4 Tm
2.40905067400244e-204	-0.744141639508412	1	0.999	6.03949003972412e-200	RPL32	BM-PM	down regulation	CD4 Tm
1.29995467567052e-203	-0.826160747691731	1	0.999	3.25898637190599e-199	RPS3A	BM-PM	down regulation	CD4 Tm
3.0795115048224e-201	-2.27106325696356	0.244	0.985	7.72033534258976e-197	FTL	BM-PM	down regulation	CD4 Tm
4.09687746290873e-192	-0.69350872986605	1	0.999	1.02708717995122e-187	RPL34	BM-PM	down regulation	CD4 Tm
1.09290238631435e-189	-0.966234411811508	0.982	0.997	2.73990628249007e-185	RPL5	BM-PM	down regulation	CD4 Tm
2.69058387874402e-189	-0.704195405216669	1	0.999	6.74529378401125e-185	RPL39	BM-PM	down regulation	CD4 Tm
1.11097053313027e-182	-0.749419629298503	1	0.999	2.78520312655759e-178	RPL13	BM-PM	down regulation	CD4 Tm
1.27441550504121e-171	-0.617255797606043	1	1	3.19495967113831e-167	RPL30	BM-PM	down regulation	CD4 Tm
6.77164503910182e-171	-0.855053871294368	1	0.998	1.69765141130283e-166	RPS2	BM-PM	down regulation	CD4 Tm
1.50160771788516e-164	-0.703831083655291	1	0.999	3.76453054873809e-160	RPS14	BM-PM	down regulation	CD4 Tm
1.54224958724624e-161	-0.737957637916761	1	0.999	3.86641971522632e-157	RPS13	BM-PM	down regulation	CD4 Tm
2.11786139480975e-157	-0.877311684861306	1	0.997	5.30947851678805e-153	RPS6	BM-PM	down regulation	CD4 Tm
1.66672680435818e-147	-0.594246129893504	1	0.999	4.17848409852595e-143	RPL11	BM-PM	down regulation	CD4 Tm
2.78893379647544e-147	-0.715208726710985	1	1	6.99185702776392e-143	RPS8	BM-PM	down regulation	CD4 Tm
1.02678705488029e-146	-0.598879866349669	1	0.999	2.57415514658488e-142	RPS27A	BM-PM	down regulation	CD4 Tm
1.19145722310276e-146	-0.846080806070637	1	0.999	2.98698325831863e-142	RPS18	BM-PM	down regulation	CD4 Tm
2.03886204769888e-146	-0.938007767810194	1	0.999	5.11142715358109e-142	RPL3	BM-PM	down regulation	CD4 Tm
8.75686791854442e-138	-0.620367705942413	1	0.999	2.19534678717909e-133	RPS3	BM-PM	down regulation	CD4 Tm
6.53373096440208e-137	-0.761473850712751	0.994	0.996	1.6380063527756e-132	RPL22	BM-PM	down regulation	CD4 Tm
2.22786864910615e-134	-0.563315494109211	1	0.999	5.58526670330913e-130	RPL19	BM-PM	down regulation	CD4 Tm
4.66538960531878e-129	-0.582032238452784	1	0.998	1.16961317405342e-124	RPL35A	BM-PM	down regulation	CD4 Tm
1.28409125478072e-128	-0.57431907112613	1	0.999	3.21921677573526e-124	RPS23	BM-PM	down regulation	CD4 Tm
1.01838481946165e-125	-0.621999232750658	1	0.999	2.55309074239036e-121	RPL29	BM-PM	down regulation	CD4 Tm
2.83066754754617e-125	-0.683498199788917	0.994	0.997	7.09648354169824e-121	RPS4X	BM-PM	down regulation	CD4 Tm
3.71607505838403e-122	-0.784289192717817	0.976	0.996	9.31620017136877e-118	RPS5	BM-PM	down regulation	CD4 Tm
6.95081947064544e-122	-0.530837606058292	1	1	1.74257044129081e-117	RPS28	BM-PM	down regulation	CD4 Tm
5.31316746576761e-118	-0.795620758116517	0.994	0.993	1.33201108366794e-113	RPL10A	BM-PM	down regulation	CD4 Tm
3.60695382764586e-113	-0.883660923436836	1	0.999	9.04263324590816e-109	MT-CO3	BM-PM	down regulation	CD4 Tm
5.45961774640065e-112	-0.553092223035612	1	0.999	1.36872616902264e-107	RPL10	BM-PM	down regulation	CD4 Tm
3.807901752667e-108	-0.77406709783803	1	0.995	9.54640969393616e-104	RPL21	BM-PM	down regulation	CD4 Tm
1.49524351744444e-107	-0.64753887818864	1	0.998	3.74857549823321e-103	RPL8	BM-PM	down regulation	CD4 Tm
1.61070432626817e-106	-0.883259882570073	1	0.999	4.03803574595431e-102	MT-ND3	BM-PM	down regulation	CD4 Tm
3.6803668405784e-102	-0.563890793095832	1	0.999	9.22667966933004e-98	RPL37	BM-PM	down regulation	CD4 Tm
1.00287228568758e-100	-0.498996485562565	1	0.999	2.51420082021876e-96	RPS21	BM-PM	down regulation	CD4 Tm
1.36941810480043e-99	-0.578177867384799	1	0.998	3.43313118873468e-95	RPS25	BM-PM	down regulation	CD4 Tm
1.40231659136817e-98	-0.690029513871601	1	0.996	3.51560769456e-94	RPL9	BM-PM	down regulation	CD4 Tm
1.23924086841069e-93	-0.557648196368698	1	0.998	3.10677685710559e-89	RPL18	BM-PM	down regulation	CD4 Tm
5.62495692526418e-86	-0.524274721945396	1	0.998	1.41017670116373e-81	RPL36	BM-PM	down regulation	CD4 Tm
1.996271369423e-81	-0.430199101773232	1	0.999	5.00465232314347e-77	RPS12	BM-PM	down regulation	CD4 Tm
2.32560647453421e-78	-0.442613382391864	1	0.999	5.83029543165727e-74	RPS15	BM-PM	down regulation	CD4 Tm
2.55461846403488e-78	-0.647674101179577	1	0.994	6.40442848933546e-74	RPS9	BM-PM	down regulation	CD4 Tm
7.29914092283574e-75	-0.78984882355361	0.982	0.984	1.82989462935492e-70	RPL4	BM-PM	down regulation	CD4 Tm
1.4133707906794e-74	-0.553546027916316	1	0.999	3.54332057223325e-70	RPL6	BM-PM	down regulation	CD4 Tm
2.09781253809882e-74	-0.616040253063678	1	0.998	5.25921603301375e-70	TPT1	BM-PM	down regulation	CD4 Tm
7.04467132906301e-74	-0.402508833749237	1	0.999	1.7660991021961e-69	RPS15A	BM-PM	down regulation	CD4 Tm
2.70663567936715e-72	-1.18569878837255	0.884	0.942	6.78553564817343e-68	TSC22D3	BM-PM	down regulation	CD4 Tm
2.73034146121313e-72	-0.871141015909253	0.896	0.943	6.84496604326132e-68	LDHB	BM-PM	down regulation	CD4 Tm
3.41243039190686e-72	-0.471224550200589	1	0.999	8.55496299251049e-68	RPL14	BM-PM	down regulation	CD4 Tm
5.63054638581282e-71	-0.477305158913963	1	0.998	1.41157797892327e-66	RPL7A	BM-PM	down regulation	CD4 Tm
1.11207318818165e-70	-0.45202919125079	1	0.999	2.78796748277139e-66	RPS7	BM-PM	down regulation	CD4 Tm
1.3335218980192e-69	-0.756153103293615	0.933	0.971	3.34313939833413e-65	RPL7	BM-PM	down regulation	CD4 Tm
2.23071603082662e-69	-0.461704781073628	1	0.999	5.59240508928233e-65	RPL18A	BM-PM	down regulation	CD4 Tm
6.02917913516291e-68	-0.580814158713425	1	0.995	1.51151520918534e-63	RPSA	BM-PM	down regulation	CD4 Tm
3.98921633846839e-64	-0.809601777860146	1	0.997	1.00009653605403e-59	MT-CYB	BM-PM	down regulation	CD4 Tm
7.22021895914048e-63	-0.612311035472961	1	0.997	1.81010889305652e-58	EIF1	BM-PM	down regulation	CD4 Tm
1.31538526529833e-61	-0.27469019343886	0.384	0.079	3.29767086010292e-57	TRBV5-1	BM-PM	down regulation	CD4 Tm
1.73015982262391e-61	-1.027013143439	0.994	0.979	4.33751067531815e-57	TXNIP	BM-PM	down regulation	CD4 Tm
3.60875886042104e-60	-0.464419462578971	1	0.998	9.04715846307554e-56	RPLP2	BM-PM	down regulation	CD4 Tm
2.14970021293864e-59	-0.585109908436399	1	0.997	5.38929843383716e-55	RPLP0	BM-PM	down regulation	CD4 Tm
3.30484176722055e-58	-0.521833367480526	1	0.993	8.28523831042192e-54	RPL24	BM-PM	down regulation	CD4 Tm
4.82551299211645e-56	-0.637725826857432	0.994	0.989	1.20975610712359e-51	RPL38	BM-PM	down regulation	CD4 Tm
7.69428805739015e-56	-0.517614807454868	0.994	0.995	1.92895801598771e-51	RACK1	BM-PM	down regulation	CD4 Tm
1.61333196013117e-55	-0.51403434777836	1	0.995	4.04462322404883e-51	NACA	BM-PM	down regulation	CD4 Tm
2.27341337358184e-54	-0.73234827689755	0.927	0.965	5.69944732756967e-50	RPS4Y1	BM-PM	down regulation	CD4 Tm
2.90801369105043e-53	-0.637128918625803	0.988	0.996	7.29039032346342e-49	FTH1	BM-PM	down regulation	CD4 Tm
6.57848156298684e-53	-0.509564759261904	1	0.998	1.6492253278408e-48	RPL15	BM-PM	down regulation	CD4 Tm
5.37963970543942e-52	-0.517568847556965	1	0.996	1.34867567415366e-47	RPS16	BM-PM	down regulation	CD4 Tm
1.04597687139082e-50	-0.517816290782258	1	0.991	2.62226401657678e-46	UBA52	BM-PM	down regulation	CD4 Tm
1.12659884666676e-50	-0.68003823122204	0.951	0.982	2.82438330859357e-46	EEF1B2	BM-PM	down regulation	CD4 Tm
2.17808896145402e-47	-0.264092013738217	1	0.999	5.46046902636523e-43	RPL41	BM-PM	down regulation	CD4 Tm
1.78761611035754e-46	-0.379003285065902	1	1	4.48155358866636e-42	RPS27	BM-PM	down regulation	CD4 Tm
1.6093778341666e-43	-0.446955359131659	1	0.998	4.03471023025566e-39	RPS29	BM-PM	down regulation	CD4 Tm
1.51388699999162e-42	-0.459279345891952	1	0.994	3.795314708979e-38	RPL37A	BM-PM	down regulation	CD4 Tm
1.37674060852202e-41	-0.549796102964333	0.994	0.984	3.45148870556469e-37	RPL27	BM-PM	down regulation	CD4 Tm
1.34782037241041e-40	-1.20315498274791	0.396	0.745	3.3789856736329e-36	DUSP1	BM-PM	down regulation	CD4 Tm
1.51820127972495e-40	-0.478100924665921	1	0.993	3.80613060827044e-36	RPL35	BM-PM	down regulation	CD4 Tm
2.44036083926857e-38	-0.394111194482168	1	0.998	6.1179846240463e-34	RPL12	BM-PM	down regulation	CD4 Tm
1.59458324273405e-37	-0.630573537504397	0.854	0.867	3.99762018953427e-33	HNRNPDL	BM-PM	down regulation	CD4 Tm
7.42876885535554e-36	-1.02832040096301	0.14	0.591	1.86239235203763e-31	MAL	BM-PM	down regulation	CD4 Tm
1.58097585771835e-34	-0.592776874071372	0.78	0.829	3.96350647529992e-30	EIF3E	BM-PM	down regulation	CD4 Tm
5.86013038011397e-34	-0.663260912094578	0.835	0.87	1.46913468629457e-29	SF1	BM-PM	down regulation	CD4 Tm
1.3923975266416e-33	-0.550336073506046	0.97	0.979	3.49074059929049e-29	EEF2	BM-PM	down regulation	CD4 Tm
6.04028308244123e-33	-0.566736575070674	0.97	0.943	1.51429896876802e-28	RPL27A	BM-PM	down regulation	CD4 Tm
1.86216777441689e-32	-0.461029372766059	1	0.987	4.66845461046315e-28	RPL13A	BM-PM	down regulation	CD4 Tm
3.79499915438893e-32	-0.493932075337933	0.982	0.973	9.51406288005306e-28	BTF3	BM-PM	down regulation	CD4 Tm
6.02289446397772e-32	-0.571188515337488	0.97	0.95	1.50993964211922e-27	RPL36A	BM-PM	down regulation	CD4 Tm
6.98859224773383e-32	-0.896213458246367	0.555	0.748	1.75204007650687e-27	KLF2	BM-PM	down regulation	CD4 Tm
7.82835006967056e-32	-0.73355495900758	0.646	0.737	1.96256736246641e-27	NOSIP	BM-PM	down regulation	CD4 Tm
3.43974340616773e-31	-0.614314996401589	0.988	0.977	8.62343671926251e-27	MT-ATP6	BM-PM	down regulation	CD4 Tm
8.50396113545646e-31	-0.368680070359936	1	0.997	2.13194305665893e-26	RPL23A	BM-PM	down regulation	CD4 Tm
1.50971537392378e-30	-0.544234292054126	0.756	0.791	3.78485644242692e-26	RBM3	BM-PM	down regulation	CD4 Tm
1.36362825982756e-28	-0.633899986444186	0.774	0.814	3.41861604738768e-24	C12orf57	BM-PM	down regulation	CD4 Tm
1.02657610241179e-27	-0.828192183278604	0.067	0.459	2.57362628874635e-23	AC026979.2	BM-PM	down regulation	CD4 Tm
5.30475096238897e-27	-0.916945696970194	0.244	0.605	1.32990106627091e-22	CXCR4	BM-PM	down regulation	CD4 Tm
5.3500753672093e-27	-0.534598959196864	0.884	0.903	1.34126389455937e-22	YBX1	BM-PM	down regulation	CD4 Tm
1.69320953144471e-26	-0.428371708316445	1	0.98	4.24487629533188e-22	PFDN5	BM-PM	down regulation	CD4 Tm
1.76353947076452e-26	-0.33066623635154	0.195	0.07	4.42119345320666e-22	TRBV19	BM-PM	down regulation	CD4 Tm
2.18706510446412e-26	-0.392409958321143	0.799	0.603	5.48297221689154e-22	TNFAIP3	BM-PM	down regulation	CD4 Tm
4.23052022978328e-26	-0.556578804802933	0.817	0.81	1.06059142160667e-21	CNN2	BM-PM	down regulation	CD4 Tm
6.80417029235492e-26	-0.927825870958357	0.878	0.807	1.70580549229338e-21	JUNB	BM-PM	down regulation	CD4 Tm
1.31523815667384e-25	-0.467497825166235	1	0.999	3.29730205878131e-21	MT-ND4L	BM-PM	down regulation	CD4 Tm
1.98269076208471e-25	-0.455259677765133	0.884	0.707	4.97060574054637e-21	JUN	BM-PM	down regulation	CD4 Tm
2.48041693299326e-25	-0.5109453483209	0.683	0.732	6.2184052510141e-21	EIF4B	BM-PM	down regulation	CD4 Tm
3.16991040198794e-25	-0.829115421230778	0.25	0.586	7.94696537778377e-21	DNAJB1	BM-PM	down regulation	CD4 Tm
3.70688129320676e-25	-0.67980536328409	0.738	0.753	9.29315140206936e-21	NFKBIA	BM-PM	down regulation	CD4 Tm
5.97342095027179e-25	-0.35519217289468	1	1	1.49753663223314e-20	RPS19	BM-PM	down regulation	CD4 Tm
1.31078807421759e-23	-0.436062960491746	0.75	0.746	3.2861457020635e-19	EIF3H	BM-PM	down regulation	CD4 Tm
3.23396131500196e-23	-0.548242481574721	1	0.979	8.10754101670993e-19	VIM	BM-PM	down regulation	CD4 Tm
1.41044836117185e-22	-0.582769141569044	0.512	0.682	3.53599404145784e-18	EIF3L	BM-PM	down regulation	CD4 Tm
2.21078711867726e-22	-0.500781622451615	0.659	0.735	5.54244330652389e-18	HNRNPA0	BM-PM	down regulation	CD4 Tm
2.45901845643557e-22	-0.420987625383835	0.988	0.977	6.16475927028398e-18	RPL31	BM-PM	down regulation	CD4 Tm
2.92676602497626e-22	-0.676274188573012	0.957	0.973	7.33740242461548e-18	LTB	BM-PM	down regulation	CD4 Tm
6.24028259618609e-22	-0.479404230092441	0.89	0.838	1.56443884686385e-17	TAGLN2	BM-PM	down regulation	CD4 Tm
7.53922933906669e-22	-0.384866491595891	0.835	0.801	1.89008479530402e-17	APRT	BM-PM	down regulation	CD4 Tm
1.0388061900957e-21	-0.506358264530287	0.72	0.789	2.60428711856993e-17	SMDT1	BM-PM	down regulation	CD4 Tm
3.0705647222151e-21	-0.400986285693396	0.988	0.957	7.69790575859325e-17	RPS11	BM-PM	down regulation	CD4 Tm
4.13464373298451e-21	-0.706159282484645	0.226	0.528	1.03655518385922e-16	SBDS	BM-PM	down regulation	CD4 Tm
5.76956398236463e-21	-0.461117097813702	0.701	0.718	1.44642969037881e-16	FLT3LG	BM-PM	down regulation	CD4 Tm
9.81202335331949e-21	-0.481114824685444	0.634	0.703	2.4598742546772e-16	RNASET2	BM-PM	down regulation	CD4 Tm
1.30136148726212e-20	-0.401583251477363	0.841	0.841	3.26251324856614e-16	NDUFA4	BM-PM	down regulation	CD4 Tm
3.60655409972222e-20	-0.492162218696023	0.902	0.862	9.04163112800361e-16	MT-ND4	BM-PM	down regulation	CD4 Tm
6.47629360822755e-20	-0.716890115955573	0.268	0.556	1.62360680758265e-15	TUBA1A	BM-PM	down regulation	CD4 Tm
1.26542401104051e-19	-0.387914830589101	0.774	0.756	3.17241799567857e-15	ANP32B	BM-PM	down regulation	CD4 Tm
1.33392728696059e-19	-0.357911948035671	0.921	0.86	3.34415570841019e-15	EIF3K	BM-PM	down regulation	CD4 Tm
2.07443505521644e-19	-0.39763962014673	0.86	0.852	5.20060868342762e-15	EIF3F	BM-PM	down regulation	CD4 Tm
2.70027669836318e-19	-0.437533619652847	0.902	0.897	6.76959368279648e-15	SLC25A6	BM-PM	down regulation	CD4 Tm
4.49105041843448e-19	-0.49224294251156	0.152	0.046	1.12590633990152e-14	TRBV7-2	BM-PM	down regulation	CD4 Tm
9.58957162729608e-19	-0.506496197411874	0.573	0.69	2.40410560696313e-14	GPX4	BM-PM	down regulation	CD4 Tm
1.50376507417705e-18	-0.393912849776874	0.988	0.959	3.76993904096185e-14	NPM1	BM-PM	down regulation	CD4 Tm
2.15082295006015e-18	-0.389919973014145	0.976	0.952	5.39211313580078e-14	TOMM7	BM-PM	down regulation	CD4 Tm
4.62835114699002e-18	-0.459213486619359	0.567	0.652	1.1603276325504e-13	TOMM20	BM-PM	down regulation	CD4 Tm
7.8450723089569e-18	-2.15311551274474	0.018	0.275	1.96675962785549e-13	HBB	BM-PM	down regulation	CD4 Tm
1.10720406488788e-17	-0.39089196919906	0.97	0.914	2.77576059067391e-13	AES	BM-PM	down regulation	CD4 Tm
2.7541280077295e-17	-0.336041244289852	0.738	0.655	6.90459891537787e-13	LEPROTL1	BM-PM	down regulation	CD4 Tm
3.44888976184518e-17	-0.710336125385766	0.085	0.359	8.64636663294586e-13	C1orf162	BM-PM	down regulation	CD4 Tm
4.17345162139099e-17	-0.308551563197853	0.726	0.668	1.04628432148272e-12	NDFIP1	BM-PM	down regulation	CD4 Tm
5.43942416455808e-17	-0.462315794052858	0.53	0.655	1.36366363805471e-12	TSPO	BM-PM	down regulation	CD4 Tm
5.83372225121191e-17	-0.485632575824058	0.006	0.233	1.46251416837883e-12	BEX3	BM-PM	down regulation	CD4 Tm
6.15583087196057e-17	-0.37517308353009	0.994	0.963	1.54326679960051e-12	CALM1	BM-PM	down regulation	CD4 Tm
6.25640095802405e-17	-0.342596809377339	0.72	0.704	1.56847972017663e-12	NDUFB9	BM-PM	down regulation	CD4 Tm
1.21152175369743e-16	-0.342456715542336	0.957	0.907	3.03728503651946e-12	UQCRB	BM-PM	down regulation	CD4 Tm
1.81865827257398e-16	-0.632444590979528	0.311	0.539	4.55937628934297e-12	CORO1B	BM-PM	down regulation	CD4 Tm
2.5572319678042e-16	-0.603834687009754	0.396	0.591	6.41098054328512e-12	TCF7	BM-PM	down regulation	CD4 Tm
3.81022141111125e-16	-0.369084410870685	0.659	0.66	9.55222507765589e-12	SNHG8	BM-PM	down regulation	CD4 Tm
8.75296056173375e-16	-0.399174293996959	0.982	0.976	2.19436721282665e-11	FXYD5	BM-PM	down regulation	CD4 Tm
9.53704190773846e-16	-0.422705467495661	0	0.187	2.39093640627003e-11	TCEA3	BM-PM	down regulation	CD4 Tm
1.43891405870226e-15	-0.326295527882533	0.841	0.812	3.60735754516657e-11	ATP6V1G1	BM-PM	down regulation	CD4 Tm
1.99448465270818e-15	-0.381567895625808	0.64	0.666	5.00017302433942e-11	NME2	BM-PM	down regulation	CD4 Tm
2.17976572197124e-15	-0.376862676248387	0.604	0.644	5.46467266498191e-11	UXT	BM-PM	down regulation	CD4 Tm
2.2376626667998e-15	-0.338041425251389	0.671	0.674	5.60982030566709e-11	PEBP1	BM-PM	down regulation	CD4 Tm
2.31288063074415e-15	-0.441139702870289	0.494	0.549	5.79839174127559e-11	FOXP1	BM-PM	down regulation	CD4 Tm
2.50246765153139e-15	-0.472595672774559	0.012	0.231	6.2736864023892e-11	TRABD2A	BM-PM	down regulation	CD4 Tm
2.55717834542913e-15	-0.55316462521578	0.189	0.449	6.41084611199082e-11	FBL	BM-PM	down regulation	CD4 Tm
2.90783348909731e-15	-0.329227452291039	0.994	0.918	7.28993855716696e-11	MT-ND2	BM-PM	down regulation	CD4 Tm
3.9016395267526e-15	-0.303123749607736	0.951	0.869	9.78141029356877e-11	RPS20	BM-PM	down regulation	CD4 Tm
5.55284418717782e-15	-0.329886979592681	1	0.982	1.39209803772548e-10	PABPC1	BM-PM	down regulation	CD4 Tm
6.44682148798698e-15	-0.571700969550419	0.03	0.268	1.61621814703833e-10	CRIP2	BM-PM	down regulation	CD4 Tm
8.67148829783686e-15	-0.292671810555607	1	0.999	2.1739421162677e-10	TMSB10	BM-PM	down regulation	CD4 Tm
9.75068229676567e-15	-0.309204447003676	1	0.993	2.44449605179915e-10	RPL26	BM-PM	down regulation	CD4 Tm
1.31165761671587e-14	-0.44986674835783	0.488	0.601	3.28832564510668e-10	ST13	BM-PM	down regulation	CD4 Tm
1.85980462568983e-14	-0.483101950181378	1	0.943	4.6625301966044e-10	S100A4	BM-PM	down regulation	CD4 Tm
2.03267420858583e-14	-0.530928184460608	0.22	0.47	5.09591424092468e-10	HSPB1	BM-PM	down regulation	CD4 Tm
2.27065168872329e-14	-0.432916316084433	0.494	0.606	5.69252378362929e-10	MCUB	BM-PM	down regulation	CD4 Tm
3.51285799992294e-14	-0.400362337539373	0.628	0.666	8.8067350058068e-10	ETS1	BM-PM	down regulation	CD4 Tm
3.70828478304409e-14	-0.441959285032158	0.537	0.654	9.29666995109153e-10	PKM	BM-PM	down regulation	CD4 Tm
3.7623451059304e-14	-0.288676359684272	0.72	0.669	9.43219918056752e-10	PPP1R2	BM-PM	down regulation	CD4 Tm
4.25362874345363e-14	-0.489250529037293	0.402	0.584	1.06638472598383e-09	SELENOW	BM-PM	down regulation	CD4 Tm
5.84848651098092e-14	-0.499291302391521	0.061	0.31	1.46621556830292e-09	SELENOM	BM-PM	down regulation	CD4 Tm
9.00246554246699e-14	-0.398699105133929	0.518	0.59	2.25691811149647e-09	TRA2B	BM-PM	down regulation	CD4 Tm
1.34055088509727e-13	-0.679766598847627	0.213	0.431	3.36076106893886e-09	PPP1R15A	BM-PM	down regulation	CD4 Tm
1.49681987175398e-13	-0.333325274704497	0.598	0.554	3.75252741848723e-09	UCP2	BM-PM	down regulation	CD4 Tm
1.57847438535203e-13	-0.362404791455949	0.97	0.963	3.95723528407755e-09	HINT1	BM-PM	down regulation	CD4 Tm
1.58059956639138e-13	-0.592833973386274	0.256	0.49	3.9625631129432e-09	LEF1	BM-PM	down regulation	CD4 Tm
1.79677267365414e-13	-0.329416480446274	0.585	0.603	4.50450909285093e-09	NAP1L1	BM-PM	down regulation	CD4 Tm
1.8808569203405e-13	-0.409207388561543	1	0.98	4.71530829929365e-09	MT-ND5	BM-PM	down regulation	CD4 Tm
1.9616183061476e-13	-0.584138679495669	0.274	0.529	4.91777709351205e-09	PIK3IP1	BM-PM	down regulation	CD4 Tm
2.064722380806e-13	-0.579451144458698	0.128	0.379	5.17625900868064e-09	KLF3	BM-PM	down regulation	CD4 Tm
2.37544210393283e-13	-0.76428220263402	0.256	0.425	5.95523335455962e-09	HIST1H1E	BM-PM	down regulation	CD4 Tm
2.49417250360612e-13	-0.274403138889052	0.104	0.049	6.25289046654055e-09	TRBV6-1	BM-PM	down regulation	CD4 Tm
3.67215421165728e-13	-0.535076432652581	0.994	0.929	9.20609060862479e-09	ZFP36L2	BM-PM	down regulation	CD4 Tm
7.8925411777018e-13	-0.250378465870859	0.616	0.586	1.97866007324984e-08	FKBP8	BM-PM	down regulation	CD4 Tm
1.13955774252051e-12	-0.28235603833906	0.634	0.611	2.85687126049892e-08	SLC25A5	BM-PM	down regulation	CD4 Tm
2.25977351134132e-12	-0.32144763752103	0.957	0.924	5.66525219293269e-08	COMMD6	BM-PM	down regulation	CD4 Tm
2.33489318235109e-12	-0.479641597374094	0.079	0.294	5.85357720815418e-08	CA5B	BM-PM	down regulation	CD4 Tm
2.92979070480228e-12	-0.374694665878472	0.445	0.532	7.34498529693932e-08	TSTD1	BM-PM	down regulation	CD4 Tm
4.17971436764036e-12	-0.339177979139088	0.963	0.935	1.04785439196744e-07	RPL17	BM-PM	down regulation	CD4 Tm
5.08529569144847e-12	-0.429399751251682	0.36	0.539	1.27488362984613e-07	UQCRFS1	BM-PM	down regulation	CD4 Tm
7.03755382679379e-12	-0.254637847210545	0.909	0.837	1.7643147443772e-07	RPL23	BM-PM	down regulation	CD4 Tm
7.3162803595016e-12	-0.299834539182696	0.518	0.537	1.83419148612705e-07	RSL1D1	BM-PM	down regulation	CD4 Tm
1.00817369087199e-11	-0.385105868165937	0.451	0.574	2.52749144301609e-07	MZT2B	BM-PM	down regulation	CD4 Tm
1.39548492916723e-11	-0.44857484337151	0.457	0.511	3.49848071742223e-07	AQP3	BM-PM	down regulation	CD4 Tm
1.86230923135003e-11	-0.320421068129698	0.921	0.899	4.66880924299453e-07	NOP53	BM-PM	down regulation	CD4 Tm
1.95248490586538e-11	-0.318821991872689	0.524	0.561	4.8948796590045e-07	LIME1	BM-PM	down regulation	CD4 Tm
2.78597533894706e-11	-0.45349925507239	0.067	0.276	6.98444017474027e-07	ATF7IP2	BM-PM	down regulation	CD4 Tm
2.83881475255917e-11	-0.321898432742057	0.957	0.933	7.11690858466583e-07	MIF	BM-PM	down regulation	CD4 Tm
3.09753627258115e-11	-0.472836934834053	0.256	0.453	7.76552343536094e-07	VSIR	BM-PM	down regulation	CD4 Tm
3.67275467417164e-11	-0.350873973339025	0.451	0.533	9.2075959681483e-07	PRDX2	BM-PM	down regulation	CD4 Tm
4.18036527109314e-11	-0.469037956092929	0.11	0.302	1.04801757346305e-06	SH3YL1	BM-PM	down regulation	CD4 Tm
4.7376090352848e-11	-0.390775600556436	0.018	0.192	1.1877185851459e-06	IL6R	BM-PM	down regulation	CD4 Tm
5.18826357572277e-11	-0.330956631572717	0.957	0.95	1.3006976784337e-06	ATP5MC2	BM-PM	down regulation	CD4 Tm
7.37636156228896e-11	-0.336328351831948	0.963	0.897	1.84925384366584e-06	S100A10	BM-PM	down regulation	CD4 Tm
8.43924842351572e-11	-0.472831827100352	0.226	0.44	2.11571957977539e-06	RASGRP2	BM-PM	down regulation	CD4 Tm
9.79928379979612e-11	-0.453706969567903	0.348	0.512	2.45668044860889e-06	RCAN3	BM-PM	down regulation	CD4 Tm
1.12697521259266e-10	-0.311473249996598	0.585	0.637	2.82532685796979e-06	ATP5IF1	BM-PM	down regulation	CD4 Tm
1.92870750133115e-10	-0.345477927038475	0.006	0.149	4.83526970583719e-06	PER1	BM-PM	down regulation	CD4 Tm
2.33016427021435e-10	-0.292206985778138	0.543	0.579	5.84172182542738e-06	ANXA11	BM-PM	down regulation	CD4 Tm
2.53979724678178e-10	-0.473714038076844	0.055	0.242	6.36727169768191e-06	ARMH1	BM-PM	down regulation	CD4 Tm
2.99118251863621e-10	-0.309803816054861	0.97	0.959	7.49889457422097e-06	COX4I1	BM-PM	down regulation	CD4 Tm
4.31998643558846e-10	-0.265489969312109	0.451	0.451	1.08302059940203e-05	CD27	BM-PM	down regulation	CD4 Tm
9.09110601971263e-10	-0.361492079880929	0.317	0.452	2.27914027914196e-05	OXA1L	BM-PM	down regulation	CD4 Tm
9.98396267408687e-10	-0.258066598031968	0.866	0.803	2.50297944239358e-05	HSP90AB1	BM-PM	down regulation	CD4 Tm
1.07487319737916e-09	-0.365895126879259	1	0.986	2.69470710582956e-05	MT-ND1	BM-PM	down regulation	CD4 Tm
1.2220529983329e-09	-0.392546660271054	0.451	0.539	3.06368686682057e-05	MGAT4A	BM-PM	down regulation	CD4 Tm
1.27357615637538e-09	-0.3501130475244	0.366	0.484	3.19285542403307e-05	C1QBP	BM-PM	down regulation	CD4 Tm
1.40170685278691e-09	-0.258823217310159	0.433	0.47	3.5140790799368e-05	ATP5F1C	BM-PM	down regulation	CD4 Tm
1.78081621664503e-09	-0.382955780852216	0.055	0.222	4.4645062551291e-05	SPINT2	BM-PM	down regulation	CD4 Tm
1.83392455391909e-09	-0.25140394914296	0.598	0.6	4.59764885667515e-05	CSTB	BM-PM	down regulation	CD4 Tm
3.37172920078909e-09	-0.304986196795351	0.97	0.958	8.45292510637825e-05	COX7C	BM-PM	down regulation	CD4 Tm
3.61366402655946e-09	-0.359684112816696	0.329	0.427	9.05945571458456e-05	TIMP1	BM-PM	down regulation	CD4 Tm
4.82897981643354e-09	-0.377931862147727	0.055	0.226	0.000121062523997989	CRTAP	BM-PM	down regulation	CD4 Tm
4.91720775999003e-09	-0.564631901073848	0.299	0.34	0.00012327439854295	FOS	BM-PM	down regulation	CD4 Tm
5.01663266214938e-09	-0.282572760479715	0.396	0.454	0.000125766980840085	EEF1G	BM-PM	down regulation	CD4 Tm
5.68754549093694e-09	-0.308439689888698	0.524	0.599	0.000142586765457789	RSL24D1	BM-PM	down regulation	CD4 Tm
6.95561406160936e-09	-0.417495372444424	0.134	0.312	0.000174377244524547	MYLIP	BM-PM	down regulation	CD4 Tm
8.77950992135494e-09	-0.403927972263774	0.116	0.299	0.000220102313728368	PABPC4	BM-PM	down regulation	CD4 Tm
8.95996314917565e-09	-0.337947646538067	0.396	0.504	0.000224626276149834	RAP1A	BM-PM	down regulation	CD4 Tm
9.5108777158728e-09	-0.30936731468378	0.012	0.147	0.000238437704336931	ATP2B1-AS1	BM-PM	down regulation	CD4 Tm
1.88501311086948e-08	-0.391157065109399	0.244	0.387	0.000472572786894978	AC243960.1	BM-PM	down regulation	CD4 Tm
1.96670305574482e-08	-0.321964060300101	0.049	0.216	0.000493052456075227	NAAA	BM-PM	down regulation	CD4 Tm
2.17052798513346e-08	-0.343879954908914	1	0.986	0.000544151365872959	BTG1	BM-PM	down regulation	CD4 Tm
2.48792827336979e-08	-0.275671699717246	0.006	0.125	0.000623723618133805	LST1	BM-PM	down regulation	CD4 Tm
3.23226616604634e-08	-0.456596767305167	0.28	0.396	0.000810329127827816	TOB1	BM-PM	down regulation	CD4 Tm
3.80080243787636e-08	-0.278966975223355	0.018	0.153	0.000952861171175604	PRKCA	BM-PM	down regulation	CD4 Tm
4.03496208253475e-08	-0.257492032851898	0.585	0.592	0.00101156499409146	CRIP1	BM-PM	down regulation	CD4 Tm
5.13934432360593e-08	-0.378433024307721	0.079	0.241	0.00128843362192801	KLF9	BM-PM	down regulation	CD4 Tm
5.20361972941319e-08	-0.299971849000651	0.018	0.151	0.00130454746616389	RCBTB2	BM-PM	down regulation	CD4 Tm
7.89280493079715e-08	-0.34788313916688	0.085	0.261	0.00197872619615085	BEX2	BM-PM	down regulation	CD4 Tm
8.41507229167686e-08	-0.347441032692148	0.14	0.341	0.00210965862352339	SH3BP5	BM-PM	down regulation	CD4 Tm
9.70269446207158e-08	-0.385509802834896	0.152	0.329	0.00243246550164135	LDLRAP1	BM-PM	down regulation	CD4 Tm
1.15783065060513e-07	-0.321647461818632	0.213	0.344	0.00290268144106707	LSM5	BM-PM	down regulation	CD4 Tm
1.25754357888976e-07	-0.255105559014627	0.018	0.144	0.00315266175227663	FHL1	BM-PM	down regulation	CD4 Tm
1.6870387437167e-07	-0.349344366144894	0.177	0.326	0.00422940613049777	HSD17B11	BM-PM	down regulation	CD4 Tm
1.79610743749034e-07	-0.252043950620987	0.457	0.505	0.00450284134578827	C9orf78	BM-PM	down regulation	CD4 Tm
1.80217136923034e-07	-0.338734890804264	0.256	0.398	0.00451804362266046	CCDC59	BM-PM	down regulation	CD4 Tm
1.8581486375209e-07	-0.264677021311625	0.5	0.549	0.0046583786342649	REX1BD	BM-PM	down regulation	CD4 Tm
1.09461945965875e-147	-0.699985008311808	1	1	2.74421098536449e-143	HLA-A	BS-BM	down regulation	CD4 Tm
9.12703525610519e-141	-0.856554465354886	1	1	2.28814773870557e-136	HLA-C	BS-BM	down regulation	CD4 Tm
1.00725244693615e-127	-1.19923501348913	1	1	2.52518188446892e-123	MALAT1	BS-BM	down regulation	CD4 Tm
7.55008903415478e-118	-1.03148754248141	0.742	0.988	1.8928073208626e-113	RSAD2	BS-BM	down regulation	CD4 Tm
2.2825218272183e-106	-1.13757859884848	0.717	0.957	5.72228222083628e-102	IFIT2	BS-BM	down regulation	CD4 Tm
1.0915046396691e-104	-0.846014946449792	0.777	0.994	2.73640213165043e-100	OASL	BS-BM	down regulation	CD4 Tm
1.15827975701171e-98	-1.28529060353628	0.138	0.921	2.90380735082836e-94	CTSW	BS-BM	down regulation	CD4 Tm
8.83570789592808e-98	-0.904869071729664	0.945	0.994	2.21511196950917e-93	MX1	BS-BM	down regulation	CD4 Tm
1.18563247989361e-83	-0.680759182261374	0.796	0.988	2.97238062709328e-79	OAS1	BS-BM	down regulation	CD4 Tm
2.99179813675182e-83	-0.837938650196167	0.247	0.988	7.5004379288368e-79	GNLY	BS-BM	down regulation	CD4 Tm
2.62428853588596e-82	-1.03261964670079	0.055	0.701	6.5790913594661e-78	XCL1	BS-BM	down regulation	CD4 Tm
9.61933653062999e-82	-0.746606676378234	0.867	1	2.41156766822894e-77	STAT1	BS-BM	down regulation	CD4 Tm
1.42271273418727e-77	-0.728236042803417	0.137	0.817	3.5667408246075e-73	KLRD1	BS-BM	down regulation	CD4 Tm
1.80968256465179e-77	-1.00260224810876	0.809	0.97	4.53687418958204e-73	TNFSF10	BS-BM	down regulation	CD4 Tm
2.30138053206001e-76	-0.537768986703128	0.972	1	5.76956099387444e-72	IFITM2	BS-BM	down regulation	CD4 Tm
3.26035941836195e-75	-0.974062144799562	0.08	0.732	8.17372106183341e-71	KLRC1	BS-BM	down regulation	CD4 Tm
1.04301481928669e-73	-0.546860094491584	0.998	1	2.61483815195173e-69	HLA-E	BS-BM	down regulation	CD4 Tm
2.04620019937133e-73	-0.853044697837559	0.554	0.976	5.12982389982393e-69	GBP5	BS-BM	down regulation	CD4 Tm
7.77762963281119e-68	-0.816948069318394	0.753	0.97	1.94985174894577e-63	IFIT1	BS-BM	down regulation	CD4 Tm
6.49423614324541e-67	-0.663514425870366	0.796	0.982	1.62810500111162e-62	SAMD9	BS-BM	down regulation	CD4 Tm
7.84959349009139e-67	-0.695562949306606	0.902	0.994	1.96789308796591e-62	IFITM3	BS-BM	down regulation	CD4 Tm
2.27586067999534e-63	-0.755531765431892	0.226	0.872	5.70558272474831e-59	CD8B	BS-BM	down regulation	CD4 Tm
3.49363695978859e-63	-0.824180798622919	0.3	0.939	8.75854785818999e-59	AC004687.1	BS-BM	down regulation	CD4 Tm
4.98109906107979e-62	-0.767730935387622	0.51	0.988	1.2487615346127e-57	KIAA1551	BS-BM	down regulation	CD4 Tm
9.63916158676897e-62	-0.563964305470919	0.999	1	2.41653780980298e-57	IFITM1	BS-BM	down regulation	CD4 Tm
2.3516613436285e-61	-0.778021947976363	0.08	0.659	5.89561498847665e-57	FASLG	BS-BM	down regulation	CD4 Tm
5.3519810365055e-61	-0.484152430694867	0.925	0.994	1.34174164585193e-56	IFI16	BS-BM	down regulation	CD4 Tm
2.62128850947149e-58	-0.969873256169569	0.254	0.896	6.57157029324503e-54	CD8A	BS-BM	down regulation	CD4 Tm
1.21634787064757e-57	-0.65894012081236	0.361	0.976	3.04938411171346e-53	NKG7	BS-BM	down regulation	CD4 Tm
9.75989923749468e-55	-0.552719677848675	0.737	0.982	2.44680673883992e-50	IRF1	BS-BM	down regulation	CD4 Tm
1.19983604463625e-54	-0.52383246646083	0.914	0.994	3.00798896390308e-50	GIMAP7	BS-BM	down regulation	CD4 Tm
2.95418867780011e-54	-1.06058410015577	0.735	0.994	7.40615101524488e-50	CCL5	BS-BM	down regulation	CD4 Tm
2.44789752614321e-53	-0.552919084572135	0.926	0.988	6.13687909804102e-49	IRF7	BS-BM	down regulation	CD4 Tm
9.63981640865972e-49	-0.618651460684437	0.207	0.787	2.41670197365099e-44	SAMD3	BS-BM	down regulation	CD4 Tm
1.03385025485004e-47	-0.709927853035146	0.314	0.884	2.59186258890906e-43	ARHGEF3	BS-BM	down regulation	CD4 Tm
2.1432121779567e-47	-0.660428363552208	0.847	0.988	5.37303293013745e-43	IFIT3	BS-BM	down regulation	CD4 Tm
6.80083944882913e-47	-0.697853073673122	0.272	0.854	1.70497044982146e-42	LINC00861	BS-BM	down regulation	CD4 Tm
2.56674215699805e-46	-0.562689284564041	0.706	0.957	6.4348225875941e-42	CMPK2	BS-BM	down regulation	CD4 Tm
5.80776081026594e-46	-0.609238749125524	0.998	1	1.45600563513367e-41	ISG15	BS-BM	down regulation	CD4 Tm
1.89288521591009e-45	-0.474571671288536	0.787	1	4.7454632362866e-41	TAPBP	BS-BM	down regulation	CD4 Tm
9.28638567145216e-45	-0.590584329601345	0.793	0.976	2.32809688783306e-40	SAMD9L	BS-BM	down regulation	CD4 Tm
4.94264016744495e-44	-0.383669757621073	0.927	0.982	1.23911988997845e-39	DRAP1	BS-BM	down regulation	CD4 Tm
7.14220501258487e-44	-0.664462326690682	0.487	0.988	1.79055079665503e-39	GZMA	BS-BM	down regulation	CD4 Tm
1.82380858460185e-43	-0.643942148595132	0.517	0.939	4.57228812159683e-39	CHST12	BS-BM	down regulation	CD4 Tm
1.8635199197259e-41	-0.448229671680096	0.815	0.982	4.67184443875284e-37	MCL1	BS-BM	down regulation	CD4 Tm
2.38295222531689e-41	-0.503007519986549	0.868	1	5.97406122886945e-37	TRIM22	BS-BM	down regulation	CD4 Tm
3.33138714000275e-41	-0.419077604269673	0.869	0.982	8.35178755998689e-37	SP100	BS-BM	down regulation	CD4 Tm
6.91910442954864e-41	-0.512899831285598	0.745	0.982	1.73461948048784e-36	CLEC2D	BS-BM	down regulation	CD4 Tm
3.14299659097443e-40	-0.500903541747711	0.774	0.976	7.87949245357289e-36	ADAR	BS-BM	down regulation	CD4 Tm
1.99397393000317e-39	-0.468214753725347	0.412	0.927	4.99889264251794e-35	PRF1	BS-BM	down regulation	CD4 Tm
2.760011172281e-39	-0.635205390131385	0.208	0.732	6.91934800890846e-35	AKAP2	BS-BM	down regulation	CD4 Tm
2.52267962573134e-38	-0.579384874347322	0.601	0.945	6.32435782170848e-34	DYNLT1	BS-BM	down regulation	CD4 Tm
3.48124486371119e-38	-0.471462584629185	0.348	0.866	8.72748087332395e-34	BTN3A2	BS-BM	down regulation	CD4 Tm
2.36190608853049e-37	-0.366251377661522	0.998	1	5.92129856394594e-33	LY6E	BS-BM	down regulation	CD4 Tm
3.0195499741692e-37	-0.40800602376165	0.865	0.97	7.57001178524217e-33	BST2	BS-BM	down regulation	CD4 Tm
5.61019953926411e-37	-0.542052987139785	0.748	0.963	1.40647702449351e-32	HERC5	BS-BM	down regulation	CD4 Tm
6.08998270170961e-37	-0.582213528806099	0.428	0.915	1.5267586633186e-32	DTX3L	BS-BM	down regulation	CD4 Tm
1.69376683886653e-36	-0.274303647585312	1	1	4.24627346503839e-32	B2M	BS-BM	down regulation	CD4 Tm
3.24092553875606e-36	-0.432888464614495	0.278	0.768	8.12500032566145e-32	SCML4	BS-BM	down regulation	CD4 Tm
3.25438051865754e-36	-0.579444601310668	0.177	0.665	8.15873196027446e-32	MIS18BP1	BS-BM	down regulation	CD4 Tm
4.82885855529289e-36	-0.5827361018907	0.349	0.86	1.21059483981193e-31	CD38	BS-BM	down regulation	CD4 Tm
8.84155293603889e-36	-0.58322835660291	0.605	0.945	2.21657732106495e-31	DDX58	BS-BM	down regulation	CD4 Tm
1.43899216459814e-35	-0.580257144131519	0.567	0.927	3.60755335664754e-31	OAS2	BS-BM	down regulation	CD4 Tm
2.25050527832885e-35	-0.505495053008241	0.726	0.945	5.64201673277042e-31	IFI35	BS-BM	down regulation	CD4 Tm
2.72518240674264e-35	-0.393201091172261	0.92	1	6.83203229370381e-31	EVL	BS-BM	down regulation	CD4 Tm
5.9280500145845e-35	-0.607547314011133	0.574	0.921	1.48616213865633e-30	PARP14	BS-BM	down regulation	CD4 Tm
1.53009724740523e-34	-0.518098986640748	0.254	0.75	3.83595379924492e-30	TMEM140	BS-BM	down regulation	CD4 Tm
1.94742657511254e-34	-0.594393072914944	0.335	0.829	4.88219842380714e-30	RTP4	BS-BM	down regulation	CD4 Tm
3.70818897910488e-34	-0.524361951039958	0.061	0.427	9.29642977061593e-30	ZNF683	BS-BM	down regulation	CD4 Tm
1.40476604893726e-33	-0.568907684957483	0.393	0.878	3.52174848468572e-29	GZMK	BS-BM	down regulation	CD4 Tm
1.97109093704231e-33	-0.500753267691463	0.697	0.957	4.94152497916508e-29	PPM1K	BS-BM	down regulation	CD4 Tm
2.62452891464866e-33	-0.602137537350325	0.46	0.896	6.57969398902419e-29	DDX60	BS-BM	down regulation	CD4 Tm
7.6442910238992e-33	-0.614691386330692	0.124	0.561	1.91642375969153e-28	ENDOD1	BS-BM	down regulation	CD4 Tm
8.33729343152532e-33	-0.468720301907221	0.532	0.963	2.0901594632834e-28	PNISR	BS-BM	down regulation	CD4 Tm
1.87630411501097e-32	-0.417767748012642	0.483	0.939	4.70389441633249e-28	RSRP1	BS-BM	down regulation	CD4 Tm
1.94514376755041e-32	-0.485130880558865	0.828	0.963	4.87647542524889e-28	MX2	BS-BM	down regulation	CD4 Tm
2.50036822297428e-32	-0.460117810691709	0.346	0.829	6.26842313499653e-28	GIMAP6	BS-BM	down regulation	CD4 Tm
3.64496666368359e-32	-0.506674696290736	0.487	0.933	9.13793142585476e-28	TRAF3IP3	BS-BM	down regulation	CD4 Tm
2.85949005094397e-31	-0.514041215495395	0.66	0.963	7.16874155771652e-27	ZBP1	BS-BM	down regulation	CD4 Tm
6.29523099435309e-31	-0.494383299446498	0.396	0.866	1.57821441028432e-26	ID2	BS-BM	down regulation	CD4 Tm
9.6489028669414e-31	-0.273615273532059	0.235	0.622	2.41897994874221e-26	SYTL3	BS-BM	down regulation	CD4 Tm
1.08239801461096e-30	-0.606827900952088	0.528	0.896	2.71357182262969e-26	GBP4	BS-BM	down regulation	CD4 Tm
1.3030445660237e-30	-0.420784382767763	0.919	1	3.26673272702142e-26	CD52	BS-BM	down regulation	CD4 Tm
1.24920538074683e-29	-0.505354037802435	0.445	0.89	3.1317578895323e-25	AC116366.3	BS-BM	down regulation	CD4 Tm
2.52445482183819e-29	-0.472214491009596	0.631	0.945	6.32880823834835e-25	HLA-F	BS-BM	down regulation	CD4 Tm
2.68896116451756e-29	-0.405015711249682	0.331	0.787	6.74122563944552e-25	AKNA	BS-BM	down regulation	CD4 Tm
3.38270736973337e-29	-0.562733027369877	0.473	0.872	8.48044737592155e-25	ZNFX1	BS-BM	down regulation	CD4 Tm
3.50415665667352e-29	-0.447076130639247	0.739	0.957	8.7849207382805e-25	SP110	BS-BM	down regulation	CD4 Tm
4.25911894940036e-29	-0.300604329067063	0.983	1	1.06776112061467e-24	PTPRC	BS-BM	down regulation	CD4 Tm
4.36474204822852e-29	-0.459203286838106	0.288	0.744	1.09424083149089e-24	SYNRG	BS-BM	down regulation	CD4 Tm
1.42790994856667e-28	-0.420640360416845	0.235	0.665	3.57977024105665e-24	KCNA3	BS-BM	down regulation	CD4 Tm
1.61101389563146e-28	-0.461048765961601	0.506	0.927	4.03881183634806e-24	DDX17	BS-BM	down regulation	CD4 Tm
2.34723676322526e-28	-0.385127929890463	0.427	0.872	5.88452256540572e-24	THRAP3	BS-BM	down regulation	CD4 Tm
9.66806263254756e-28	-0.495581117554598	0.391	0.835	2.42378330197967e-23	MYD88	BS-BM	down regulation	CD4 Tm
1.18162278444771e-27	-0.437855689406168	0.456	0.89	2.9623283206104e-23	LNPEP	BS-BM	down regulation	CD4 Tm
1.32101423144541e-27	-0.549993968708504	0.456	0.866	3.31178267823365e-23	TRANK1	BS-BM	down regulation	CD4 Tm
1.55643546525147e-27	-0.466696719953024	0.192	0.61	3.90198371138544e-23	GOLGA4	BS-BM	down regulation	CD4 Tm
5.26420073895896e-27	-0.465994095970687	0.048	0.329	1.31973512525701e-22	TRDC	BS-BM	down regulation	CD4 Tm
6.5085329433365e-27	-0.410176633357213	0.446	0.878	1.63168920889446e-22	GIMAP1	BS-BM	down regulation	CD4 Tm
7.32266987017214e-27	-0.354441415853292	0.187	0.573	1.83579333645215e-22	GBP3	BS-BM	down regulation	CD4 Tm
7.80343763577304e-27	-0.414349470268844	0.22	0.634	1.9563218152883e-22	BDP1	BS-BM	down regulation	CD4 Tm
1.11005652632178e-26	-0.477738962160936	0.372	0.811	2.78291171148869e-22	MIER1	BS-BM	down regulation	CD4 Tm
1.48096443471277e-26	-0.351891396659292	0.256	0.665	3.71277783782491e-22	HERC6	BS-BM	down regulation	CD4 Tm
1.59838119101497e-26	-0.494855457230658	0.496	0.896	4.00714164587454e-22	NUB1	BS-BM	down regulation	CD4 Tm
1.94505361859264e-26	-0.451092715862033	0.303	0.744	4.87624942181174e-22	LYST	BS-BM	down regulation	CD4 Tm
1.99193998505428e-26	-0.38687468807923	0.838	0.97	4.99379354253107e-22	EIF2AK2	BS-BM	down regulation	CD4 Tm
2.01671145149048e-26	-0.421386871274283	0.522	0.927	5.05589560888664e-22	PARP8	BS-BM	down regulation	CD4 Tm
2.44463105264217e-26	-0.258755042786295	0.959	0.994	6.12869004897393e-22	CD3E	BS-BM	down regulation	CD4 Tm
6.41373400276207e-26	-0.333759342493643	0.385	0.805	1.60792311449245e-21	RUNX3	BS-BM	down regulation	CD4 Tm
6.86796652633813e-26	-0.261147357104058	0.284	0.659	1.72179920815297e-21	LYAR	BS-BM	down regulation	CD4 Tm
7.80111629228519e-26	-0.4398708774925	0.567	0.939	1.9557398544759e-21	ITGA4	BS-BM	down regulation	CD4 Tm
1.0588066442526e-25	-0.459222439916371	0.478	0.884	2.65442825714128e-21	ANXA6	BS-BM	down regulation	CD4 Tm
2.28658097693003e-25	-0.397424856100554	0.817	0.963	5.73245850916358e-21	ELF1	BS-BM	down regulation	CD4 Tm
2.47289616773042e-25	-0.444370140772191	0.243	0.659	6.19955069250017e-21	VPS13C	BS-BM	down regulation	CD4 Tm
2.66995435406855e-25	-0.402481910009357	0.124	0.476	6.69357556564986e-21	MCOLN2	BS-BM	down regulation	CD4 Tm
3.53668358529788e-25	-0.366626605938438	0.179	0.549	8.86646574834178e-21	ATF7IP	BS-BM	down regulation	CD4 Tm
4.11362781277179e-25	-0.339306357249274	0.283	0.689	1.03128649266189e-20	LUC7L3	BS-BM	down regulation	CD4 Tm
4.49590749597802e-25	-0.509181932238327	0.674	0.933	1.12712400924169e-20	GBP1	BS-BM	down regulation	CD4 Tm
5.00690423311423e-25	-0.46701647251223	0.315	0.744	1.25523089124174e-20	HELB	BS-BM	down regulation	CD4 Tm
5.18879826825473e-25	-0.395972688596107	0.197	0.579	1.30083172585146e-20	PTPN6	BS-BM	down regulation	CD4 Tm
6.7905237269403e-25	-0.25954925004528	1	1	1.70238429834393e-20	HLA-B	BS-BM	down regulation	CD4 Tm
7.83039719847304e-25	-0.349261815874102	0.067	0.348	1.96308057765719e-20	CHD9	BS-BM	down regulation	CD4 Tm
9.1415724537312e-25	-0.394701762733294	0.634	0.957	2.29179221415041e-20	KMT2E	BS-BM	down regulation	CD4 Tm
9.66385613746631e-25	-0.412727080899022	0.339	0.762	2.4227287336628e-20	TC2N	BS-BM	down regulation	CD4 Tm
1.03740349741372e-24	-0.400885838370331	0.422	0.841	2.60077056801619e-20	GCC2	BS-BM	down regulation	CD4 Tm
1.30740959403586e-24	-0.437372582573645	0.437	0.854	3.2776758522479e-20	SUN2	BS-BM	down regulation	CD4 Tm
1.40558568549243e-24	-0.413623104798867	0.083	0.39	3.52380331352953e-20	AP001610.1	BS-BM	down regulation	CD4 Tm
1.6326036753655e-24	-0.340663024744947	0.368	0.78	4.09293741414131e-20	SEPT2	BS-BM	down regulation	CD4 Tm
1.91528896702611e-24	-0.34480813392812	0.456	0.866	4.80162944033445e-20	NR3C1	BS-BM	down regulation	CD4 Tm
2.51021364669423e-24	-0.458892712262261	0.534	0.902	6.29310561226243e-20	HIST1H4C	BS-BM	down regulation	CD4 Tm
3.66701711734815e-24	-0.343614634771705	0.292	0.695	9.19321191319182e-20	ARHGAP30	BS-BM	down regulation	CD4 Tm
3.78153223205839e-24	-0.430894944135586	0.205	0.598	9.48030130577038e-20	TRIM56	BS-BM	down regulation	CD4 Tm
3.83108747619416e-24	-0.404600293967876	0.456	0.866	9.60453630281877e-20	STOM	BS-BM	down regulation	CD4 Tm
5.24917255810057e-24	-0.367223258700315	0.923	0.988	1.31596756031581e-19	IFI44L	BS-BM	down regulation	CD4 Tm
7.15560313947038e-24	-0.407030583541221	0.496	0.89	1.79390970706522e-19	KPNB1	BS-BM	down regulation	CD4 Tm
8.48899340783256e-24	-0.379216073550399	0.216	0.598	2.12819064734362e-19	B3GNT2	BS-BM	down regulation	CD4 Tm
1.18822400185414e-23	-0.442553154274096	0.638	0.927	2.97887757264833e-19	USP18	BS-BM	down regulation	CD4 Tm
1.19821171344276e-23	-0.405023929841299	0.574	0.927	3.00391676560099e-19	USP15	BS-BM	down regulation	CD4 Tm
1.97433503390244e-23	-0.368120467070996	0.183	0.549	4.94965792999343e-19	ECE1	BS-BM	down regulation	CD4 Tm
2.38965029788045e-23	-0.338266487928474	0.239	0.604	5.99085329678629e-19	SERINC1	BS-BM	down regulation	CD4 Tm
3.86314601151342e-23	-0.385038179741858	0.317	0.726	9.68490705086415e-19	PNRC2	BS-BM	down regulation	CD4 Tm
6.18978918155593e-23	-0.408583997492361	0.63	0.939	1.55178014781607e-18	CLEC2B	BS-BM	down regulation	CD4 Tm
6.35070686479822e-23	-0.401436227238501	0.052	0.323	1.59212221100491e-18	MATK	BS-BM	down regulation	CD4 Tm
1.28989023246168e-22	-0.381275067476749	0.456	0.854	3.23375481278142e-18	SCAF11	BS-BM	down regulation	CD4 Tm
1.49657090893398e-22	-0.30687752625764	0.85	0.994	3.75190326869749e-18	FYB1	BS-BM	down regulation	CD4 Tm
2.02383627521551e-22	-0.283609931155928	0.149	0.439	5.07375754196527e-18	ZBTB20	BS-BM	down regulation	CD4 Tm
2.77176240406216e-22	-0.352333941070908	0.483	0.872	6.94880834698383e-18	ODF2L	BS-BM	down regulation	CD4 Tm
4.82221081801784e-22	-0.43130550567882	0.27	0.665	1.20892825207707e-17	RAB29	BS-BM	down regulation	CD4 Tm
5.01761571774596e-22	-0.330447258638903	0.217	0.567	1.25791626043891e-17	SLFN12L	BS-BM	down regulation	CD4 Tm
7.65955656053684e-22	-0.449950192922433	0.643	0.896	1.92025082972659e-17	GPBP1	BS-BM	down regulation	CD4 Tm
1.12086531514393e-21	-0.270861468908937	0	0.128	2.81000934506583e-17	TRBV15	BS-BM	down regulation	CD4 Tm
1.12226182968323e-21	-0.444483090319768	0.142	0.488	2.81351040701586e-17	THEMIS	BS-BM	down regulation	CD4 Tm
1.29307832152208e-21	-0.393917012056004	0.01	0.195	3.24174735205587e-17	TRGV2	BS-BM	down regulation	CD4 Tm
1.2992370931693e-21	-0.356539271758098	0.164	0.5	3.25718739257544e-17	BTN3A3	BS-BM	down regulation	CD4 Tm
2.47844676866991e-21	-0.340756293791501	0.169	0.494	6.21346604905546e-17	HOPX	BS-BM	down regulation	CD4 Tm
2.51219629324431e-21	-0.407064779388251	0.032	0.262	6.29807610716348e-17	NELL2	BS-BM	down regulation	CD4 Tm
4.15584877529066e-21	-0.306557179363742	0.37	0.75	1.04187128796537e-16	SETX	BS-BM	down regulation	CD4 Tm
5.74734086260283e-21	-0.250388162199284	0.54	0.896	1.44085835425453e-16	ARGLU1	BS-BM	down regulation	CD4 Tm
6.35690241241862e-21	-0.361548373109939	0.094	0.378	1.59367543479335e-16	C16orf54	BS-BM	down regulation	CD4 Tm
6.57201830898831e-21	-0.278365859631851	0.947	0.994	1.64760499006337e-16	PSMB9	BS-BM	down regulation	CD4 Tm
9.60415213090079e-21	-0.296746074366251	0.361	0.738	2.40776093921683e-16	TRIM38	BS-BM	down regulation	CD4 Tm
1.03416269611438e-20	-0.391809987375719	0.486	0.86	2.59264587915874e-16	HSH2D	BS-BM	down regulation	CD4 Tm
1.35417728465638e-20	-0.448696560278095	0.072	0.36	3.39492245263354e-16	CCR1	BS-BM	down regulation	CD4 Tm
1.43135518983218e-20	-0.411298912924762	0.121	0.427	3.58840746090929e-16	SLAMF6	BS-BM	down regulation	CD4 Tm
1.73903898510225e-20	-0.435408825438608	0.72	0.951	4.35977073565135e-16	TYMP	BS-BM	down regulation	CD4 Tm
2.01287076488294e-20	-0.357397028728247	0.254	0.622	5.04626700756153e-16	ADAM10	BS-BM	down regulation	CD4 Tm
2.09713278778926e-20	-0.341919381082251	0.718	0.957	5.25751189898767e-16	PRRC2C	BS-BM	down regulation	CD4 Tm
2.11806976745003e-20	-0.362575124902151	0.185	0.53	5.31000090699722e-16	FYTTD1	BS-BM	down regulation	CD4 Tm
2.19796334094073e-20	-0.321093501649664	0.474	0.848	5.5102940957384e-16	CD96	BS-BM	down regulation	CD4 Tm
3.47325775462895e-20	-0.456860494168468	0.505	0.854	8.70745719085479e-16	IFIH1	BS-BM	down regulation	CD4 Tm
3.99943317117933e-20	-0.353022878415853	0.336	0.713	1.00265789601466e-15	IKZF3	BS-BM	down regulation	CD4 Tm
4.41975816835713e-20	-0.356073125233573	0.105	0.39	1.10803337280713e-15	SIDT1	BS-BM	down regulation	CD4 Tm
5.10742269220007e-20	-0.293110176991809	0.617	0.945	1.28043086893456e-15	ZFP36L1	BS-BM	down regulation	CD4 Tm
5.2647005634175e-20	-0.390469569237631	0.098	0.378	1.31986043124877e-15	JAML	BS-BM	down regulation	CD4 Tm
5.46242794998828e-20	-0.396261605664999	0.142	0.47	1.36943068706206e-15	DAXX	BS-BM	down regulation	CD4 Tm
5.52366609910328e-20	-0.389163936980714	0.678	0.951	1.38478309104519e-15	APOL6	BS-BM	down regulation	CD4 Tm
6.38709880707738e-20	-0.366588879014266	0.396	0.774	1.6012456709343e-15	FCMR	BS-BM	down regulation	CD4 Tm
8.58523570192716e-20	-0.338605702319528	0.338	0.713	2.15231859047314e-15	ARHGAP9	BS-BM	down regulation	CD4 Tm
8.95969725475156e-20	-0.308754840983291	0.965	0.994	2.24619610176622e-15	CD2	BS-BM	down regulation	CD4 Tm
1.07428918796585e-19	-0.287493475905647	0.194	0.512	2.69324299423039e-15	MIA3	BS-BM	down regulation	CD4 Tm
1.51113340315599e-19	-0.276193341837761	0.397	0.762	3.78841144171206e-15	IRF2	BS-BM	down regulation	CD4 Tm
1.95944273784404e-19	-0.286060927090998	0.842	0.976	4.91232294377502e-15	PCBP1	BS-BM	down regulation	CD4 Tm
2.85322584680224e-19	-0.330985877579937	0.43	0.799	7.15303719793321e-15	UTRN	BS-BM	down regulation	CD4 Tm
3.59299839874807e-19	-0.29299687183281	0.17	0.476	9.00764698566141e-15	TRIM5	BS-BM	down regulation	CD4 Tm
4.58769787567079e-19	-0.38738410084162	0.387	0.762	1.15013585743067e-14	TMX1	BS-BM	down regulation	CD4 Tm
4.89415454183076e-19	-0.265296635203858	0.429	0.787	1.22696454363697e-14	MKRN1	BS-BM	down regulation	CD4 Tm
4.95161022377887e-19	-0.380001327655063	0.063	0.317	1.24136868310136e-14	TRAV3	BS-BM	down regulation	CD4 Tm
6.66191724441789e-19	-0.337808948864992	0.115	0.396	1.67014265317557e-14	ASXL2	BS-BM	down regulation	CD4 Tm
6.98989346708534e-19	-0.340718380947577	0.021	0.213	1.75236629219829e-14	TRBV12-4	BS-BM	down regulation	CD4 Tm
7.47250007891399e-19	-0.334788956181656	0.102	0.372	1.87335576978374e-14	ZNF107	BS-BM	down regulation	CD4 Tm
7.63618183376502e-19	-0.338813860719857	0.75	0.97	1.91439078572489e-14	SLFN5	BS-BM	down regulation	CD4 Tm
8.99270756031803e-19	-0.284952129100291	0.305	0.659	2.25447178537173e-14	EIF5B	BS-BM	down regulation	CD4 Tm
9.09616250388721e-19	-0.292298177978828	0.26	0.604	2.28040793972452e-14	DHX36	BS-BM	down regulation	CD4 Tm
9.34719651927138e-19	-0.317827730271698	0.281	0.628	2.34334216738133e-14	CHD2	BS-BM	down regulation	CD4 Tm
1.3327885877322e-18	-0.430823112234511	0.368	0.738	3.34130098944462e-14	TRAFD1	BS-BM	down regulation	CD4 Tm
1.36226753633491e-18	-0.298895099920136	0.036	0.232	3.41520471359163e-14	DOPEY1	BS-BM	down regulation	CD4 Tm
1.61210285139983e-18	-0.273401202234223	0.393	0.75	4.04154184845938e-14	SYNE1	BS-BM	down regulation	CD4 Tm
2.0963827107612e-18	-0.305012321452716	0.794	0.976	5.25563145587834e-14	LSP1	BS-BM	down regulation	CD4 Tm
2.45036893725727e-18	-0.262627490259634	0.169	0.445	6.14307492570397e-14	TGM1	BS-BM	down regulation	CD4 Tm
3.10392388545175e-18	-0.250918610823443	0.32	0.659	7.78153718082754e-14	PYHIN1	BS-BM	down regulation	CD4 Tm
3.11931900900747e-18	-0.315392485936972	0.315	0.671	7.82013275558174e-14	TLN1	BS-BM	down regulation	CD4 Tm
3.1956659511001e-18	-0.347288956743017	0.25	0.591	8.01153453940794e-14	TRBV20-1	BS-BM	down regulation	CD4 Tm
3.51620956652654e-18	-0.261025297180683	0.271	0.598	8.81513738328202e-14	PRPF4B	BS-BM	down regulation	CD4 Tm
4.35886788150828e-18	-0.33833196931052	0.418	0.78	1.09276817789413e-13	OGFR	BS-BM	down regulation	CD4 Tm
4.79643816953151e-18	-0.441958625891114	0.102	0.39	1.20246704910155e-13	NCOA2	BS-BM	down regulation	CD4 Tm
5.3233236850345e-18	-0.336453897938535	0.109	0.384	1.33455724783815e-13	THUMPD3-AS1	BS-BM	down regulation	CD4 Tm
7.90859275076832e-18	-0.310744914589783	0.242	0.573	1.98268420261762e-13	DDX6	BS-BM	down regulation	CD4 Tm
1.01135468117631e-17	-0.283923168405512	0.176	0.457	2.535466185709e-13	GPR155	BS-BM	down regulation	CD4 Tm
1.45193016531747e-17	-0.277374177878484	0.461	0.805	3.63998892445089e-13	IDH2	BS-BM	down regulation	CD4 Tm
1.51572547935971e-17	-0.29177245707848	0.139	0.421	3.79992377675479e-13	EFCAB14	BS-BM	down regulation	CD4 Tm
1.62262036829406e-17	-0.321535764107187	0.141	0.427	4.0679092633132e-13	VCPIP1	BS-BM	down regulation	CD4 Tm
1.91823027953733e-17	-0.325015216961945	0.244	0.573	4.80900331080009e-13	PTPN22	BS-BM	down regulation	CD4 Tm
1.97554051261519e-17	-0.330539049865995	0.62	0.927	4.95268006512627e-13	TRAC	BS-BM	down regulation	CD4 Tm
2.06672856216803e-17	-0.310794708259589	0.12	0.39	5.18128850535525e-13	TRIP11	BS-BM	down regulation	CD4 Tm
2.26219061311067e-17	-0.295683913643059	0.313	0.652	5.67131186706845e-13	TRA2A	BS-BM	down regulation	CD4 Tm
2.61522173009642e-17	-0.370705530158505	0.116	0.396	6.55636087735173e-13	TMEM106B	BS-BM	down regulation	CD4 Tm
3.08215696195404e-17	-0.295805122836724	0.515	0.854	7.72696750361879e-13	DENND2D	BS-BM	down regulation	CD4 Tm
3.37944270207795e-17	-0.264568613001115	0.008	0.159	8.47226285410941e-13	TRAV38-1	BS-BM	down regulation	CD4 Tm
4.12668574467214e-17	-0.331779896282733	0.193	0.506	1.03456011618931e-12	CEP350	BS-BM	down regulation	CD4 Tm
1.04172703140176e-16	-0.253145834152095	0.341	0.671	2.61160966772422e-12	RBL2	BS-BM	down regulation	CD4 Tm
1.04650863800015e-16	-0.300230595984838	0.097	0.348	2.62359715546638e-12	FCHSD2	BS-BM	down regulation	CD4 Tm
1.13215633884707e-16	-0.444657340051257	0.022	0.201	2.83831594148961e-12	TRDV1	BS-BM	down regulation	CD4 Tm
1.22406530401335e-16	-0.445958179579032	0.046	0.268	3.06873171716146e-12	GPR25	BS-BM	down regulation	CD4 Tm
2.00335641885666e-16	-0.38540582461073	0.249	0.579	5.02241454207365e-12	FGD3	BS-BM	down regulation	CD4 Tm
2.05876338913717e-16	-0.271997160650698	0.218	0.518	5.16131981656689e-12	MAP4	BS-BM	down regulation	CD4 Tm
2.17943157190051e-16	-0.258388790776999	1	1	5.46383495075458e-12	RPS27	BS-BM	down regulation	CD4 Tm
2.4093073286976e-16	-0.351377063484694	0.167	0.463	6.0401334730449e-12	PIAS1	BS-BM	down regulation	CD4 Tm
2.66010791550555e-16	-0.27082634946841	0.394	0.726	6.66889054417241e-12	SPN	BS-BM	down regulation	CD4 Tm
2.8813802643083e-16	-0.263067667518535	0.416	0.75	7.22362032262092e-12	CALCOCO2	BS-BM	down regulation	CD4 Tm
4.06627992903056e-16	-0.259363477427551	0.238	0.543	1.01941637820796e-11	SLA2	BS-BM	down regulation	CD4 Tm
4.69671819999393e-16	-0.304363145299549	0.173	0.463	1.17746725273848e-11	PNN	BS-BM	down regulation	CD4 Tm
5.36524056096969e-16	-0.266584527505118	0.282	0.598	1.3450658086351e-11	TRIM25	BS-BM	down regulation	CD4 Tm
5.87031960358488e-16	-0.35253049895434	0.07	0.299	1.47168912461873e-11	NBPF14	BS-BM	down regulation	CD4 Tm
7.55805652599228e-16	-0.342747819218191	0.176	0.463	1.89480477106626e-11	TMC8	BS-BM	down regulation	CD4 Tm
8.66390877985383e-16	-0.332811101770612	0.671	0.915	2.17204193110936e-11	PARP9	BS-BM	down regulation	CD4 Tm
9.15375305733514e-16	-0.343104848345066	0.214	0.524	2.29484589147392e-11	PTK2B	BS-BM	down regulation	CD4 Tm
9.34577883389339e-16	-0.356178398834196	0.139	0.421	2.34298675365707e-11	INPP4B	BS-BM	down regulation	CD4 Tm
1.02064796512866e-15	-0.310916066012102	0.696	0.939	2.55876444857755e-11	ANKRD12	BS-BM	down regulation	CD4 Tm
1.03908921591158e-15	-0.296062958311344	0.513	0.835	2.60499666429033e-11	TBC1D10C	BS-BM	down regulation	CD4 Tm
1.14007246636092e-15	-0.257224086839609	0.021	0.183	2.85816167316684e-11	TRGV9	BS-BM	down regulation	CD4 Tm
1.1687889158187e-15	-0.319756038357147	0.226	0.537	2.93015381195749e-11	PTPRA	BS-BM	down regulation	CD4 Tm
1.20312409874801e-15	-0.315439371102599	0.662	0.939	3.01623211556127e-11	AHNAK	BS-BM	down regulation	CD4 Tm
1.41806558429122e-15	-0.278355963501884	0.255	0.561	3.5550904198181e-11	IPCEF1	BS-BM	down regulation	CD4 Tm
1.50628534237703e-15	-0.299540038326846	0.159	0.433	3.77625735333921e-11	TTC14	BS-BM	down regulation	CD4 Tm
1.79953094478994e-15	-0.261110212041717	0.314	0.628	4.51142407858838e-11	KMT2A	BS-BM	down regulation	CD4 Tm
2.20681779599383e-15	-0.251877345896281	0.356	0.677	5.53249221455653e-11	PCM1	BS-BM	down regulation	CD4 Tm
2.23114897706878e-15	-0.301369605560134	0.246	0.555	5.59349048551143e-11	C21orf91	BS-BM	down regulation	CD4 Tm
2.32234486432904e-15	-0.373369680179192	0.119	0.39	5.82211857487291e-11	TRBV7-9	BS-BM	down regulation	CD4 Tm
3.10011697051952e-15	-0.271600076427532	0.879	0.982	7.77199324509244e-11	CD7	BS-BM	down regulation	CD4 Tm
3.10289137800137e-15	-0.354737972061582	0.208	0.512	7.77894868464943e-11	DCAF7	BS-BM	down regulation	CD4 Tm
3.90207661775809e-15	-0.341082473386923	0.738	0.933	9.78250608071954e-11	OAS3	BS-BM	down regulation	CD4 Tm
3.94775106508444e-15	-0.340610368077749	0.114	0.366	9.8970119201667e-11	LINS1	BS-BM	down regulation	CD4 Tm
4.21664755509052e-15	-0.296751994350444	0.095	0.329	1.05711354206119e-10	KPNA5	BS-BM	down regulation	CD4 Tm
6.01412282566676e-15	-0.264885188075981	0.143	0.396	1.50774059239466e-10	ZNF148	BS-BM	down regulation	CD4 Tm
8.50104078572769e-15	-0.289095237056203	0.672	0.933	2.13121092498193e-10	N4BP2L2	BS-BM	down regulation	CD4 Tm
1.13637837202377e-14	-0.318093066729544	0.345	0.671	2.84890057866359e-10	GZMM	BS-BM	down regulation	CD4 Tm
1.30885323031405e-14	-0.28432737801261	0.241	0.537	3.28129504839732e-10	LRBA	BS-BM	down regulation	CD4 Tm
1.52381244614236e-14	-0.270064534941824	0.035	0.207	3.82019780247888e-10	ZFYVE26	BS-BM	down regulation	CD4 Tm
1.74425383286005e-14	-0.251211965609887	0.886	0.963	4.37284435898014e-10	UBE2L6	BS-BM	down regulation	CD4 Tm
1.76451147728816e-14	-0.293347004337726	0.076	0.293	4.42363027356143e-10	TRBV7-6	BS-BM	down regulation	CD4 Tm
1.92831026440606e-14	-0.327542742287525	0.028	0.201	4.83427383286599e-10	RASGEF1B	BS-BM	down regulation	CD4 Tm
2.38809531373646e-14	-0.271430091488111	0.357	0.671	5.98695495153732e-10	ROCK1	BS-BM	down regulation	CD4 Tm
2.39122473570458e-14	-0.324086919693047	0.121	0.372	5.99480041241137e-10	CD2AP	BS-BM	down regulation	CD4 Tm
2.56695017867067e-14	-0.513301922113103	0.078	0.311	6.43534409792737e-10	TRBV4-1	BS-BM	down regulation	CD4 Tm
2.62238038150633e-14	-0.25213583210179	0.09	0.311	6.57430761643637e-10	ITM2C	BS-BM	down regulation	CD4 Tm
2.65824592748631e-14	-0.27687351112213	0.372	0.689	6.66422254020819e-10	TRIM21	BS-BM	down regulation	CD4 Tm
2.83238442290914e-14	-0.341409718601336	0.204	0.5	7.10078774823321e-10	TRIP12	BS-BM	down regulation	CD4 Tm
3.32657808819453e-14	-0.330530513723828	0.188	0.476	8.3397312671037e-10	SH3BP1	BS-BM	down regulation	CD4 Tm
3.48426782877381e-14	-0.354816868222297	0.068	0.28	8.73505944673595e-10	LY9	BS-BM	down regulation	CD4 Tm
3.49510944566904e-14	-0.25949663136842	0.133	0.372	8.76223938029229e-10	HEXDC	BS-BM	down regulation	CD4 Tm
4.28382122486621e-14	-0.320684933246598	0.456	0.774	1.07395398107396e-09	STAT2	BS-BM	down regulation	CD4 Tm
4.36841371801032e-14	-0.324464864560989	0.097	0.335	1.09516131910519e-09	TAPBPL	BS-BM	down regulation	CD4 Tm
5.4041630720175e-14	-0.260143380468928	0.09	0.299	1.35482368215479e-09	SCAMP1-AS1	BS-BM	down regulation	CD4 Tm
5.4080690851465e-14	-0.336422214252389	0.271	0.579	1.35580291964623e-09	LAMP1	BS-BM	down regulation	CD4 Tm
5.74537874563841e-14	-0.251098342884612	0.829	0.963	1.44036645153155e-09	CIRBP	BS-BM	down regulation	CD4 Tm
6.06820078869357e-14	-0.315235433747653	0.465	0.78	1.52129793772548e-09	APOBEC3G	BS-BM	down regulation	CD4 Tm
7.86967014788096e-14	-0.261480663449754	0.18	0.439	1.97292630607376e-09	LPIN1	BS-BM	down regulation	CD4 Tm
1.07419178113183e-13	-0.312305205948064	0.146	0.402	2.69299879529749e-09	APOL1	BS-BM	down regulation	CD4 Tm
1.09570043721642e-13	-0.311986135546695	0.301	0.61	2.74692099610156e-09	DIAPH1	BS-BM	down regulation	CD4 Tm
1.09736608590248e-13	-0.289959803446409	0.197	0.47	2.75109677735751e-09	NIN	BS-BM	down regulation	CD4 Tm
1.20375445596677e-13	-0.25541958210448	0.84	0.976	3.01781242110868e-09	TAP1	BS-BM	down regulation	CD4 Tm
2.20352699691676e-13	-0.290045125577334	0.177	0.439	5.52424218127031e-09	RAB8B	BS-BM	down regulation	CD4 Tm
2.26167998397585e-13	-0.27314010646708	0.771	0.927	5.67003171982745e-09	CD164	BS-BM	down regulation	CD4 Tm
2.31696885912524e-13	-0.271938198668639	0.302	0.598	5.80864092982697e-09	TRIM14	BS-BM	down regulation	CD4 Tm
2.58179134683266e-13	-0.325211322417636	0.026	0.189	6.47255090650947e-09	GALNT3	BS-BM	down regulation	CD4 Tm
3.02777702669764e-13	-0.263574273782813	0.119	0.348	7.59063700593098e-09	CXCL10	BS-BM	down regulation	CD4 Tm
3.55985775114557e-13	-0.354203660381932	0.137	0.39	8.92456338212195e-09	DGKZ	BS-BM	down regulation	CD4 Tm
3.87635317038297e-13	-0.335969357103532	0.129	0.378	9.71801739815012e-09	SEL1L	BS-BM	down regulation	CD4 Tm
3.89597435383208e-13	-0.280160306300487	0.65	0.915	9.76720770505704e-09	CD3G	BS-BM	down regulation	CD4 Tm
4.37164388216033e-13	-0.298166075533751	0.29	0.585	1.09597112125759e-08	TGFBR2	BS-BM	down regulation	CD4 Tm
4.78093405787044e-13	-0.30545040830258	0.553	0.841	1.19858016830812e-08	RIPOR2	BS-BM	down regulation	CD4 Tm
5.05376896377769e-13	-0.30496202816495	0.021	0.171	1.26697987921907e-08	TRGC2	BS-BM	down regulation	CD4 Tm
5.46400395232752e-13	-0.30181286544015	0.041	0.213	1.36982579084851e-08	KMT2D	BS-BM	down regulation	CD4 Tm
6.92598283297837e-13	-0.284474021669259	0.514	0.811	1.73634389622768e-08	SEPT9	BS-BM	down regulation	CD4 Tm
9.0843932812838e-13	-0.282824369849702	0.185	0.439	2.27745739561785e-08	AC116407.2	BS-BM	down regulation	CD4 Tm
1.15375144050074e-12	-0.256142151293093	0.18	0.427	2.89245486133537e-08	VPS37B	BS-BM	down regulation	CD4 Tm
1.61507034629269e-12	-0.354989385966695	0.082	0.299	4.04898135815577e-08	TRBV9	BS-BM	down regulation	CD4 Tm
1.63869014028387e-12	-0.250773760021361	0.897	0.988	4.10819618169165e-08	SMCHD1	BS-BM	down regulation	CD4 Tm
1.88593242552174e-12	-0.258120123708573	0.044	0.207	4.728032590783e-08	CBWD1	BS-BM	down regulation	CD4 Tm
2.12366012943091e-12	-0.251176089026812	0.74	0.945	5.32401594448329e-08	MSN	BS-BM	down regulation	CD4 Tm
2.25908062534766e-12	-0.299815695136456	0.087	0.287	5.66351512774658e-08	ZZEF1	BS-BM	down regulation	CD4 Tm
2.72516091680851e-12	-0.28013521605594	0.133	0.372	6.83197841843893e-08	CASP3	BS-BM	down regulation	CD4 Tm
3.3986487676933e-12	-0.286759895706399	0.468	0.762	8.5204124606071e-08	HELZ2	BS-BM	down regulation	CD4 Tm
3.58780614938354e-12	-0.297634284821152	0.055	0.232	8.99463001650453e-08	TNFSF14	BS-BM	down regulation	CD4 Tm
4.94377786142113e-12	-0.259192764796399	0.135	0.354	1.23940510985828e-07	CENPC	BS-BM	down regulation	CD4 Tm
5.07468728020321e-12	-0.262846091007877	0.197	0.445	1.27222410114695e-07	ZNF800	BS-BM	down regulation	CD4 Tm
5.39131964196136e-12	-0.253433717428945	0.319	0.598	1.35160383423971e-07	DEGS1	BS-BM	down regulation	CD4 Tm
5.42093485709915e-12	-0.255468139169732	0.527	0.811	1.35902836867476e-07	DDX60L	BS-BM	down regulation	CD4 Tm
5.59413438823132e-12	-0.278039007930614	0.049	0.22	1.40244949112959e-07	TENT5A	BS-BM	down regulation	CD4 Tm
6.27501856897132e-12	-0.310605095538335	0.111	0.335	1.57314715524111e-07	ARFGAP2	BS-BM	down regulation	CD4 Tm
9.14746985541132e-12	-0.277862746532045	0.193	0.445	2.29327069275162e-07	ABLIM1	BS-BM	down regulation	CD4 Tm
9.34322587366616e-12	-0.29266890293142	0.612	0.866	2.34234672652811e-07	ZC3HAV1	BS-BM	down regulation	CD4 Tm
1.45478094665452e-11	-0.284033978557943	0.314	0.598	3.64713583326287e-07	GCH1	BS-BM	down regulation	CD4 Tm
1.55269950589593e-11	-0.279682090190363	0.11	0.323	3.8926176612811e-07	GPATCH8	BS-BM	down regulation	CD4 Tm
1.61349121048713e-11	-0.256090251907031	0.06	0.238	4.04502246469124e-07	TTTY15	BS-BM	down regulation	CD4 Tm
2.55211015602002e-11	-0.260316235102077	0.187	0.427	6.39814016114218e-07	MATR3.1	BS-BM	down regulation	CD4 Tm
3.55963998733233e-11	-0.27162146701449	0.09	0.287	8.92401744824214e-07	UTY	BS-BM	down regulation	CD4 Tm
3.98684768323186e-11	-0.304102559406161	0.07	0.256	9.99502714186228e-07	TRAV21	BS-BM	down regulation	CD4 Tm
7.6086873935921e-11	-0.297938836763998	0.106	0.311	1.90749792957354e-06	GPR174	BS-BM	down regulation	CD4 Tm
7.69476975825001e-11	-0.266704783989752	0.025	0.159	1.92907877839328e-06	AOAH	BS-BM	down regulation	CD4 Tm
1.030901933032e-10	-0.272806535051038	0.07	0.244	2.58447114611122e-06	TRAV13-2	BS-BM	down regulation	CD4 Tm
1.43661685761861e-10	-0.251532129796493	0.174	0.396	3.60159846204985e-06	PCF11	BS-BM	down regulation	CD4 Tm
1.51516064333005e-10	-0.259775607661537	0.107	0.305	3.79850773282844e-06	TSPYL1	BS-BM	down regulation	CD4 Tm
1.55813252908501e-10	-0.251512099223883	0.153	0.378	3.90623825041613e-06	CISD1	BS-BM	down regulation	CD4 Tm
1.67026023362969e-10	-0.296726687132462	0.086	0.274	4.18734240570964e-06	MBD1	BS-BM	down regulation	CD4 Tm
1.96409528729369e-10	-0.29334366989357	0.049	0.213	4.92398688524528e-06	TRAV12-1	BS-BM	down regulation	CD4 Tm
2.47457047426486e-10	-0.258209848240024	0.158	0.378	6.203748178982e-06	STX17	BS-BM	down regulation	CD4 Tm
2.68505920858615e-10	-0.307379624294944	0.29	0.555	6.73144343592547e-06	CXCR3	BS-BM	down regulation	CD4 Tm
3.12702879364124e-10	-0.256582256617758	0.061	0.226	7.83946118565859e-06	SLAMF7	BS-BM	down regulation	CD4 Tm
3.18077479056889e-10	-0.28345764827577	0.67	0.884	7.97420239995621e-06	CARD16	BS-BM	down regulation	CD4 Tm
3.34500066736288e-10	-0.259783900008647	0.168	0.396	8.38591667307875e-06	ME2	BS-BM	down regulation	CD4 Tm
5.68607408591184e-10	-0.256895182674849	0.671	0.878	1.4254987733381e-05	TNFAIP8	BS-BM	down regulation	CD4 Tm
5.75123895294237e-10	-0.253820990862158	0.036	0.183	1.44183560550265e-05	HOXB4	BS-BM	down regulation	CD4 Tm
8.12562160676639e-10	-0.273684290484634	0.075	0.25	2.03709333681633e-05	SLC16A7	BS-BM	down regulation	CD4 Tm
9.06896637073312e-10	-0.324333133252216	0.098	0.293	2.27358986914279e-05	PPP1R21	BS-BM	down regulation	CD4 Tm
1.01372553549361e-09	-0.257643126623349	0.083	0.262	2.54140991748249e-05	MAD2L1BP	BS-BM	down regulation	CD4 Tm
1.86708460933994e-09	-0.284490814794869	0.123	0.323	4.68078111561522e-05	ADD1	BS-BM	down regulation	CD4 Tm
2.60679064545686e-09	-0.325999663554308	0.105	0.299	6.53522414816035e-05	SDR39U1	BS-BM	down regulation	CD4 Tm
4.03479999600177e-09	-0.251782010990178	0.091	0.262	0.000101152435899764	FAM78A	BS-BM	down regulation	CD4 Tm
5.96504311253996e-09	-0.279699365402712	0.036	0.171	0.000149543630831377	TSPAN32	BS-BM	down regulation	CD4 Tm
7.56525819375254e-09	-0.264609347619392	0.075	0.244	0.000189661022917376	TAF1B	BS-BM	down regulation	CD4 Tm
8.84276047156852e-09	-0.261203431481232	0.074	0.238	0.000221688005022223	MSH3	BS-BM	down regulation	CD4 Tm
2.35230297539167e-08	-0.263066032540962	0.049	0.189	0.000589722355930691	PWWP2A	BS-BM	down regulation	CD4 Tm
4.56922439749632e-08	-0.254946395953883	0.145	0.335	0.00114550455645233	RIPK1	BS-BM	down regulation	CD4 Tm
6.05158896649954e-08	-0.253006440527875	0.029	0.146	0.00151713335390143	ZNF737	BS-BM	down regulation	CD4 Tm
9.5390337576486e-08	-0.270735002887867	0.202	0.409	0.0023914357630425	MTG1	BS-BM	down regulation	CD4 Tm
1.28296735497629e-07	-0.27884246233884	0.109	0.28	0.00321639915892556	PLEKHF1	BS-BM	down regulation	CD4 Tm
[truncated: 7,001 more rows]

## Sheet: Supplementary Table S6 legend
This DEGs list is related to Fig. 5H
[truncated: 5 more rows]

[truncated: 1 more sheets: Supplementary Table S6]
